# Supplementary material for: Deciphering the Population Characteristics of Leiqiong Cattle Using Whole-Genome Sequencing Data
Source: Animals (Basel). 2025 Jan 24;15(3):342. doi: 10.3390/ani15030342 (PMC11815765; doi:10.3390/ani15030342)
Supplement: Supplementary file 1 [file animals-15-00342-s001.zip]

Archive with 4 entries (4 files):
- Supplementary Tables.xlsx
- __MACOSX/._Supplementary Tables.xlsx
- Fig S1.svg
- __MACOSX/._Fig S1.svg
