# Supplementary material for: Deciphering the Population Characteristics of Leiqiong Cattle Using Whole-Genome Sequencing Data
Source: Animals (Basel). 2025 Jan 24;15(3):342. doi: 10.3390/ani15030342 (PMC11815765; doi:10.3390/ani15030342)
Supplement: Supplementary file 1 [file animals-15-00342-s001.zip › Supplementary Tables.xlsx]

## Sheet: Table S1
Table S1. Sample information in this study.
Sample ID	Breed	Total reads	Total bases	Mean depth	Mapping rate
AGS51	Angus	428827178	63965732683	15.9325	99.93%
AGS52	Angus	414877040	61822398724	15.4981	99.92%
AGS53	Angus	409852096	61005061356	14.6531	99.95%
AGS54	Angus	406852904	60649494528	15.114	99.84%
AGS55	Angus	407443792	60560554234	13.905	99.93%
AGS56	Angus	465570778	69290325510	16.5872	99.93%
AGS57	Angus	414934348	61714883853	14.9529	99.89%
AGS58	Angus	419645696	62330397614	15.2491	99.92%
AGS59	Angus	420194002	62387034154	15.1936	99.88%
AGS60	Angus	515968526	76636533727	18.5495	99.93%
AGS62	Angus	433609604	64407866391	15.7276	99.93%
AGS63	Angus	390002800	57827943527	13.7832	99.95%
AGS64	Angus	408055126	60666777563	15.0002	99.89%
AGS65	Angus	407038400	60363866585	14.636	99.92%
AGS66	Angus	419820606	62367839007	15.1976	99.87%
AGS67	Angus	419639848	62381136344	15.1035	99.94%
AGS68	Angus	478666956	71040758861	17.0992	99.94%
AGS69	Angus	418415158	61988003200	14.9548	99.90%
AGS70	Angus	407104648	60536190958	14.3531	99.87%
AGS72	Angus	412671170	61115062174	14.5507	99.95%
AGS73	Angus	412769736	61450888565	15.0497	99.90%
AGS74	Angus	455965560	67840738256	16.4297	99.93%
AGS75	Angus	415830726	61854459879	14.9427	99.92%
AGS76	Angus	414978338	61636162808	14.9047	99.90%
AGS77	Angus	391625420	58579878446	14.1857	99.88%
AGS78	Angus	408983240	60623795718	14.632	99.94%
AGS80	Angus	438436604	64954580038	15.5014	99.95%
AGS81	Angus	406564862	60402711059	14.4531	99.93%
AGS82	Angus	390181788	58013517491	13.8852	99.75%
AGS83	Angus	395806360	58780622110	14.2542	99.62%
AGS84	Angus	457304468	67919504778	16.5203	99.92%
AGS85	Angus	486432190	72269681418	17.7743	99.91%
AGS86	Angus	479911984	71298487899	17.2774	99.86%
AGS87	Angus	391963176	58100712185	14.0073	99.94%
AGS88	Angus	535098672	79485949210	19.2714	99.90%
AGS89	Angus	471893422	70784013300	17.7976	99.82%
AGS90	Angus	480984656	71522190844	17.4548	99.92%
AGS91	Angus	465040726	69031659995	16.4995	99.93%
AGS92	Angus	400417906	60038029486	15.3451	99.38%
AGS93	Angus	454223866	67360141984	16.0902	99.93%
AGS94	Angus	546760182	81295450746	19.9002	99.92%
AGS95	Angus	496383852	74457577800	17.2774	96.94%
AGS96	Angus	500619884	74305636613	17.473	99.93%
AGS97	Angus	443265624	66042900398	16.3342	99.92%
AGS98	Angus	558200868	83730130200	20.34	99.93%
AGS99	Angus	419264432	62246665919	14.5009	99.93%
AGS00	Angus	427653370	63293825769	14.9273	99.94%
LMS01	Limousin	419250586	62473416892	15.4058	99.93%
LMS02	Limousin	409826402	61135944274	14.7594	99.91%
LMS03	Limousin	411991984	61401390778	15.5935	99.93%
LMS04	Limousin	480312536	71544746080	18.0543	99.93%
LMS05	Limousin	410475134	61072768546	15.2764	99.90%
LMS06	Limousin	408802982	60884091260	15.0677	99.93%
LMS07	Limousin	514850378	76662549955	19.0669	99.93%
LMS08	Limousin	487223480	72578926309	18.274	99.92%
LMS09	Limousin	413265306	61513827833	15.0551	99.96%
LMS10	Limousin	408195568	60748478814	15.1724	99.93%
LMS11	Limousin	410676090	61176221465	16.0393	99.93%
LMS12	Limousin	450861652	67108895275	16.5819	99.94%
LMS13	Limousin	383144596	57089331994	14.4676	99.92%
LMS14	Limousin	435056286	64784200326	16.6007	99.92%
LMS15	Limousin	417437488	62117586106	15.3698	99.93%
LMS16	Limousin	431428910	64103114167	15.9442	99.94%
LMS17	Limousin	413958802	61814123776	16.6118	99.94%
LMS18	Limousin	409497050	61076346837	15.8438	99.93%
LMS19	Limousin	386404910	57609688155	14.6353	99.93%
LMS20	Limousin	389032662	57933362191	14.5362	99.93%
LMS21	Limousin	384442960	57295123645	14.6282	99.93%
LMS22	Limousin	410436754	61149807720	15.6446	99.92%
LMS23	Limousin	406644074	60626939832	15.8309	99.92%
LMS24	Limousin	407845388	60793416986	15.6543	99.93%
LMS25	Limousin	399341788	59557227300	15.8267	99.91%
LMS26	Limousin	392998746	58746247772	15.6341	99.91%
LMS27	Limousin	406918854	60633100560	15.7505	99.92%
LMS28	Limousin	384392748	57258367905	14.3393	99.91%
LMS29	Limousin	410324620	61114393262	16.0395	99.91%
LMS30	Limousin	407298502	60683178845	15.57	99.93%
LMS31	Limousin	392692108	58521267093	15.1135	99.93%
LMS32	Limousin	404848916	60417923962	15.6833	99.92%
LMS33	Limousin	408512426	60963660577	16.1469	99.92%
LMS34	Limousin	433329092	64651619810	16.8237	99.93%
LMS35	Limousin	423391432	63146975706	16.504	99.92%
LMS36	Limousin	401652096	59887919186	15.6205	99.92%
LMS37	Limousin	405856250	60558646365	15.6365	99.90%
LMS38	Limousin	408908914	60876493581	15.8906	99.92%
LMS39	Limousin	453441934	67523602399	17.062	99.93%
LMS40	Limousin	407995268	60857451359	15.6709	99.91%
LMS41	Limousin	393887914	58746986868	15.0436	99.91%
LMS42	Limousin	382661056	57072853031	15.2087	99.94%
LMS43	Limousin	386948850	57570726300	14.2451	99.93%
LMS44	Limousin	444274836	66268856891	17.2173	99.93%
LMS45	Limousin	431756424	64340315071	16.4119	99.92%
LMS46	Limousin	408147580	60621257955	10.0691	89.13%
LMS47	Limousin	414391486	61728660194	15.6285	99.93%
LMS48	Limousin	402126228	59853080612	14.6761	99.94%
LMS49	Limousin	393901166	58716724126	15.0157	99.92%
LMS50	Limousin	392099650	58402889606	14.6523	99.93%
LQGD51	Leiqiong_Guangdong	603873670	90581050500	20.7766	99.85%
LQGD52	Leiqiong_Guangdong	750252884	112537932600	24.8125	99.91%
LQGD54	Leiqiong_Guangdong	513367230	77005084500	14.4439	99.96%
LQGD58	Leiqiong_Guangdong	472667098	70900064700	13.2374	99.96%
LQGD59	Leiqiong_Guangdong	676139496	101420924400	24.2117	99.85%
LQGD60	Leiqiong_Guangdong	425913078	63886961700	12.0834	99.93%
LQGD61	Leiqiong_Guangdong	676407662	101461149300	22.9066	99.91%
LQGD63	Leiqiong_Guangdong	472376552	70856482800	14.5869	99.84%
LQGD64	Leiqiong_Guangdong	467378512	70106776800	14.5971	99.86%
LQGD65	Leiqiong_Guangdong	680918416	102137762400	22.5914	99.88%
LQGD66	Leiqiong_Guangdong	477767346	71665101900	14.7606	99.88%
LQGD67	Leiqiong_Guangdong	547621794	82143269100	17.2186	99.91%
LQGD68	Leiqiong_Guangdong	542687094	81403064100	16.364	99.92%
LQGD70	Leiqiong_Guangdong	494025502	74103825300	14.6544	99.95%
LQGD71	Leiqiong_Guangdong	424955498	63743324700	12.5802	99.95%
LQGD72	Leiqiong_Guangdong	901877358	135281603700	32.5471	99.90%
LQGD73	Leiqiong_Guangdong	489386318	73407947700	13.9214	99.96%
LQGD75	Leiqiong_Guangdong	500940448	75141067200	14.3225	99.96%
LQGD76	Leiqiong_Guangdong	474673400	71201010000	13.4328	99.83%
LQGD77	Leiqiong_Guangdong	483058784	72458817600	14.2648	99.95%
LQGD78	Leiqiong_Guangdong	540753340	81113001000	15.8248	99.95%
LQGD79	Leiqiong_Guangdong	419904188	62985628200	12.3495	99.95%
LQGD81	Leiqiong_Guangdong	577606796	86641019400	16.8549	99.95%
LQGD82	Leiqiong_Guangdong	753393262	113008989300	28.6492	99.91%
LQGD83	Leiqiong_Guangdong	478545420	71781813000	14.1241	99.95%
LQGD84	Leiqiong_Guangdong	420581346	63087201900	11.7935	99.93%
LQGD85	Leiqiong_Guangdong	463214744	69482211600	13.2088	99.95%
LQGD86	Leiqiong_Guangdong	530011664	79501749600	15.6271	99.94%
LQGD87	Leiqiong_Guangdong	502784892	75417733800	15.3538	99.94%
LQGD88	Leiqiong_Guangdong	435380418	65307062700	13.0102	99.95%
LQGD89	Leiqiong_Guangdong	536207374	80431106100	16.5242	99.95%
LQGD90	Leiqiong_Guangdong	609401736	91410260400	17.4991	99.91%
LQGD91	Leiqiong_Guangdong	561163698	84174554700	16.2005	99.94%
LQGD93	Leiqiong_Guangdong	457718132	68657719800	15.4518	99.84%
LQGD94	Leiqiong_Guangdong	603147568	90472135200	16.0551	99.92%
LQGD95	Leiqiong_Guangdong	577784880	86667732000	16.7905	99.92%
LQGD96	Leiqiong_Guangdong	453822636	68073395400	19.7354	99.85%
LQGD97	Leiqiong_Guangdong	610530706	91579605900	17.0119	99.90%
LQGD98	Leiqiong_Guangdong	527154234	79073135100	15.3014	99.91%
LQGD99	Leiqiong_Guangdong	672121920	100818288000	18.8534	99.92%
LQGD00	Leiqiong_Guangdong	651546514	97731977100	18.1806	99.91%
LQHN01	Leiqiong_Hainan	396701308	58998477338	14.9184	99.73%
LQHN02	Leiqiong_Hainan	404520526	59881571082	14.4693	99.87%
LQHN03	Leiqiong_Hainan	410646106	60843427445	14.721	99.43%
LQHN04	Leiqiong_Hainan	419546948	62089580406	14.7654	99.56%
LQHN05	Leiqiong_Hainan	400206894	59351143120	14.3828	99.56%
LQHN06	Leiqiong_Hainan	408166596	60464071201	14.4743	99.82%
LQHN07	Leiqiong_Hainan	404521052	60086025994	14.9641	99.64%
LQHN08	Leiqiong_Hainan	391417734	58040332019	13.8544	99.80%
LQHN09	Leiqiong_Hainan	403324572	59916414247	14.6903	99.61%
LQHN10	Leiqiong_Hainan	398590530	59005663078	14.1854	99.62%
LQHN11	Leiqiong_Hainan	406085782	60089836806	14.6198	99.64%
LQHN12	Leiqiong_Hainan	403163522	59846769266	14.8056	99.82%
LQHN13	Leiqiong_Hainan	392836304	58136695918	14.1294	99.79%
LQHN14	Leiqiong_Hainan	407750516	60406132276	14.7303	99.78%
LQHN15	Leiqiong_Hainan	402742490	59927996386	15.203	99.83%
LQHN19	Leiqiong_Hainan	397368964	58876673851	14.1499	99.82%
LQHN20	Leiqiong_Hainan	396946172	58775135534	14.1264	99.68%
LQHN21	Leiqiong_Hainan	387934390	57448173545	13.9383	99.82%
LQHN22	Leiqiong_Hainan	407331340	60474161968	14.612	99.83%
LQHN23	Leiqiong_Hainan	396912232	58976012284	13.5793	95.38%
LQHN24	Leiqiong_Hainan	388408756	57762373947	14.5276	99.71%
LQHN25	Leiqiong_Hainan	391102302	58056043232	14.1598	99.70%
LQHN26	Leiqiong_Hainan	402553500	59649895646	14.2356	99.79%
LQHN28	Leiqiong_Hainan	404816648	60025696957	14.5938	99.85%
LQHN29	Leiqiong_Hainan	392812068	58166503432	14.0065	99.56%
LQHN30	Leiqiong_Hainan	410798124	60920132537	14.7911	99.82%
LQHN31	Leiqiong_Hainan	397896670	59139161502	14.8242	99.74%
LQHN32	Leiqiong_Hainan	407828178	60611868212	15.4629	99.79%
LQHN33	Leiqiong_Hainan	403821212	59795126709	14.3742	99.82%
LQHN34	Leiqiong_Hainan	403147046	59729550877	14.5537	99.77%
LQHN35	Leiqiong_Hainan	386952432	57323345266	13.8758	99.79%
LQHN36	Leiqiong_Hainan	406698520	60208386017	14.4394	99.76%
LQHN37	Leiqiong_Hainan	406791472	60229358291	14.5314	99.78%
LQHN38	Leiqiong_Hainan	411947622	60945892489	14.5797	99.75%
LQHN39	Leiqiong_Hainan	399357014	59385158830	15.1274	99.81%
LQHN40	Leiqiong_Hainan	396030328	58916332489	15.0123	99.66%
LQHN41	Leiqiong_Hainan	384646478	57062977469	14.2487	99.86%
LQHN43	Leiqiong_Hainan	404431070	60208088869	15.0346	99.62%
LQHN44	Leiqiong_Hainan	526889560	78270302852	18.6901	99.79%
LQHN45	Leiqiong_Hainan	400276740	59502033603	14.138	99.87%
LQHN46	Leiqiong_Hainan	401574026	59703503071	14.1558	99.63%
LQHN47	Leiqiong_Hainan	393640856	58525539425	14.1437	99.75%
LQHN48	Leiqiong_Hainan	395763832	58823809196	14.2874	99.85%
LQHN49	Leiqiong_Hainan	392524964	58362059080	13.9578	99.82%
SD01	South Devon	523254310	78488146500	19.114	99.92%
SD02	South Devon	520445216	78066782400	21.3555	99.89%
SD03	South Devon	656412650	98461897500	24.093	99.91%
SD04	South Devon	394045832	59106874800	15.0709	99.88%
SD05	South Devon	409292848	61393927200	15.9242	99.88%
SD06	South Devon	416043824	62406573600	17.1285	99.92%
SD07	South Devon	432474688	64871203200	17.1027	99.90%
SD08	South Devon	650716806	97607520900	25.8951	99.92%
SD09	South Devon	584486604	87672990600	21.7584	99.93%
SD10	South Devon	971808738	145771310700	35.7104	99.93%
SD11	South Devon	1545005714	231750857100	60.4174	99.93%
SD12	South Devon	430891650	64633747500	16.3357	99.90%
SD13	South Devon	815652804	122347920600	29.9643	99.92%
SD14	South Devon	802099976	120314996400	30.6886	99.91%
SD15	South Devon	404616226	60692433900	11.4942	99.96%
SD16	South Devon	668146956	100222043400	22.151	99.93%
SD17	South Devon	563549582	84532437300	22.3652	99.88%
SD18	South Devon	689336010	103400401500	22.7244	99.92%
SD19	South Devon	508195318	76229297700	19.9298	99.90%
SD20	South Devon	521659942	78248991300	15.3096	99.95%
SD21	South Devon	710234464	106535169600	26.1519	99.80%
SD22	South Devon	572444340	85866651000	19.9334	99.18%
SD23	South Devon	473460902	71019135300	18.7407	99.90%
SD24	South Devon	421618668	63242800200	13.0674	99.94%
SD25	South Devon	402271116	60340667400	11.5526	99.97%
SD26	South Devon	463485716	69522857400	14.0277	99.88%
SD27	South Devon	556490482	83473572300	16.6017	99.94%
SD28	South Devon	475255862	71288379300	11.857	99.92%
SD29	South Devon	496281860	74442279000	19.4317	99.92%
SD30	South Devon	488286902	73243035300	16.6301	99.87%
SD31	South Devon	470404648	70560697200	17.484	99.89%
SD32	South Devon	466220252	69933037800	19.0242	99.93%
SD33	South Devon	489709356	73456403400	19.407	99.92%
SD34	South Devon	489426262	73413939300	18.8822	99.90%
SD35	South Devon	462380130	69357019500	14.183	99.93%
SD36	South Devon	440074998	66011249700	17.6542	99.83%
SD37	South Devon	494368492	74155273800	17.8417	99.92%
SD38	South Devon	419169184	62875377600	12.5461	99.93%
SD39	South Devon	399796794	59969519100	16.1985	99.86%
SD40	South Devon	395256044	59288406600	14.6684	99.90%
SD41	South Devon	447574138	67136120700	14.1199	99.92%
SD42	South Devon	485934356	72890153400	11.9184	99.92%
SD43	South Devon	467448728	70117309200	17.489	99.85%
SD44	South Devon	670965600	100644840000	23.4054	99.94%
SD45	South Devon	547813894	82172084100	21.9539	99.89%
SD46	South Devon	556945538	83541830700	21.0298	99.88%
SD47	South Devon	504838986	75725847900	20.6632	99.91%
SD48	South Devon	542840740	81426111000	21.7221	99.90%
SD49	South Devon	480980424	72147063600	15.3902	99.97%
SD50	South Devon	497926908	74689036200	20.2915	99.91%

## Sheet: Table S2
Table S2. Gene annotation of putative regions under selection based on the top 1% value of global FST.
Chr	Start	End	FST	Func	Gene	GeneDetail	ExonicFunc	AAChange
1	8875001	8925000	0.308794	exonic	LOC526789
1	8950001	9000000	0.290637	exonic	LOC526789
1	78250001	78300000	0.31721	intergenic	TPRG1;LPP	dist=33320;dist=136172
1	78275001	78325000	0.303149	intergenic	TPRG1;LPP	dist=58320;dist=111172
1	121050001	121100000	0.327675	intergenic	ZIC4;LOC132346271	dist=125756;dist=197240
1	129425001	129475000	0.298092	intergenic	LOC112448327;RBP1	dist=6139;dist=81754
1	138550001	138600000	0.323347	exonic	NEK11;NUDT16
1	138575001	138625000	0.314702	exonic	NEK11
1	138600001	138650000	0.322568	exonic	NEK11
1	138625001	138675000	0.315756	exonic	NEK11
1	139400001	139450000	0.29335	exonic	GET1;HMGN1;LOC534913
1	143525001	143575000	0.305875	intergenic	SIK1;HSF2BP	dist=1019;dist=66644
2	19875001	19925000	0.326267	intergenic	MIR4444;LOC132342955	dist=211346;dist=95232
2	19900001	19950000	0.333269	intergenic	MIR4444;LOC132342955	dist=236346;dist=70232
2	75650001	75700000	0.312015	intergenic	LOC784679;TRNAC-ACA_18	dist=1421441;dist=138956
2	110775001	110825000	0.305253	exonic	FARSB
2	110800001	110850000	0.318911	exonic	FARSB;LOC538702;MOGAT1
3	8250001	8300000	0.394456	exonic	APOA2;FCER1G;NDUFS2;NR1I3;PCP4L1;TOMM40L
3	8275001	8325000	0.302155	exonic	ADAMTS4;APOA2;B4GALT3;FCER1G;NDUFS2;NR1I3;TOMM40L
3	8325001	8375000	0.320478	exonic	B4GALT3;DEDD;NIT1;PPOX;UFC1;USP21
3	19725001	19775000	0.310835	exonic	BNIPL;C3H1orf56;CDC42SE1;MINDY1;PRUNE1
3	19750001	19800000	0.383591	exonic	ANXA9;CERS2;MINDY1;PRUNE1
3	19775001	19825000	0.319317	exonic	ANXA9;CERS2;MINDY1;SETDB1
3	26675001	26725000	0.309524	exonic	CD58;IGSF3
3	33675001	33725000	0.300088	exonic	GSTM2;LOC100295687;LOC327709;LOC615514
3	40050001	40100000	0.304675	intergenic	LOC107132304;LOC132344991	dist=112974;dist=44251
3	40075001	40125000	0.298012	intergenic	LOC107132304;LOC132344991	dist=137974;dist=19251
3	41850001	41900000	0.295319	ncRNA_exonic	LOC132344992
3	43250001	43300000	0.307253	exonic	SLC35A3
3	45375001	45425000	0.294798	exonic	DPYD
3	45400001	45450000	0.34562	exonic	DPYD
3	45425001	45475000	0.290018	exonic	DPYD
3	45525001	45575000	0.299795	intronic	DPYD
3	45550001	45600000	0.327882	intronic	DPYD
3	45575001	45625000	0.329464	exonic	DPYD
3	49825001	49875000	0.339534	exonic	BCAR3
3	49850001	49900000	0.476089	exonic	BCAR3
3	49875001	49925000	0.484893	exonic	BCAR3;FNBP1L
3	49900001	49950000	0.45162	exonic	BCAR3;FNBP1L
3	49925001	49975000	0.434885	exonic	FNBP1L
3	49950001	50000000	0.420162	exonic	FNBP1L
3	49975001	50025000	0.409765	exonic	FNBP1L
3	50000001	50050000	0.40081	exonic	FNBP1L
3	50025001	50075000	0.418711	exonic	FNBP1L
3	50050001	50100000	0.42813	exonic	DR1
3	50075001	50125000	0.426669	exonic	DR1;LOC112445988
3	50100001	50150000	0.428497	exonic	DR1;LOC112445988
3	50125001	50175000	0.391348	UTR3	CCDC18	XM_059885077.1:c.*41_*2825delins0
3	50150001	50200000	0.376534	exonic	CCDC18
3	50175001	50225000	0.351919	exonic	CCDC18
3	50200001	50250000	0.341408	exonic	CCDC18
3	50225001	50275000	0.396201	exonic	CCDC18
3	50250001	50300000	0.343924	exonic	CCDC18;TMED5
3	50275001	50325000	0.368439	exonic	CCDC18;TMED5
3	50300001	50350000	0.472183	exonic	MTF2;TMED5
3	50325001	50375000	0.461527	exonic	MTF2
3	50350001	50400000	0.452936	exonic	MTF2
3	50375001	50425000	0.473514	exonic	MTF2
3	50400001	50450000	0.378948	exonic	MTF2
3	51675001	51725000	0.355412	exonic	TGFBR3
3	51700001	51750000	0.414213	exonic	TGFBR3
3	51725001	51775000	0.425327	ncRNA_exonic	LOC132344880
3	51750001	51800000	0.353648	intergenic	LOC132344880;CDC7	dist=11261;dist=55689
3	51775001	51825000	0.294053	intergenic	LOC132344880;CDC7	dist=36261;dist=30689
3	51800001	51850000	0.338927	intergenic	LOC132344880;CDC7	dist=61261;dist=5689
3	51825001	51875000	0.355104	exonic	CDC7
3	51850001	51900000	0.373995	exonic	CDC7
3	51875001	51925000	0.362656	exonic	CDC7
3	51900001	51950000	0.371335	intergenic	CDC7;HFM1	dist=19236;dist=30882
3	51925001	51975000	0.36186	intergenic	CDC7;HFM1	dist=44236;dist=5882
3	79850001	79900000	0.298994	intergenic	LEPR;TRNAR-UCU_5	dist=12178;dist=2500
3	80425001	80475000	0.315232	UTR5	JAK1	NM_001206534.1:c.-80058_-79849delins0;XM_024989562.2:c.-80035_-79829delins0;XM_024989561.2:c.-80035_-79516delins0;XM_059884749.1:c.-67637_-64234delins0
3	80450001	80500000	0.332138	UTR5	JAK1	XM_059884749.1:c.-67637_-64234delins0
3	80475001	80525000	0.30971	exonic	JAK1
3	98000001	98050000	0.306906	UTR5	SLC5A9	XM_059884596.1:c.8046_7970delins0;XM_015466322.3:c.8046_7970delins0;XM_024989389.2:c.8046_7820delins0
3	98025001	98075000	0.316044	exonic	SKINT1
3	98050001	98100000	0.313065	exonic	SKINT1
3	98075001	98125000	0.311803	exonic	LOC112445889;SKINT1
3	98100001	98150000	0.307711	exonic	LOC112445889
3	118100001	118150000	0.300887	UTR3	TWIST2	NM_001083748.1:c.*36_*773delins0
4	15750001	15800000	0.293205	intronic	UMAD1
4	54800001	54850000	0.290825	intergenic	LOC132345095;LOC132345096	dist=37754;dist=56944
4	54825001	54875000	0.310902	intergenic	LOC132345095;LOC132345096	dist=62754;dist=31944
4	68075001	68125000	0.338043	intronic	JAZF1
4	73825001	73875000	0.306677	intergenic	LOC112446400;TRNAY-AUA_6	dist=89703;dist=381945
4	80925001	80975000	0.305738	exonic	CDK13;MPLKIP;SUGCT
4	80950001	81000000	0.308518	exonic	CDK13
4	81025001	81075000	0.302078	exonic	CDK13
4	81075001	81125000	0.300321	exonic	CDK13;LOC101907101
4	108250001	108300000	0.291355	intergenic	TPK1;CNTNAP2	dist=148855;dist=1125587
4	108350001	108400000	0.303194	intergenic	TPK1;CNTNAP2	dist=248855;dist=1025587
4	108375001	108425000	0.315696	intergenic	TPK1;CNTNAP2	dist=273855;dist=1000587
5	12175001	12225000	0.30289	exonic	TMTC2
5	36600001	36650000	0.326309	exonic	TMEM117
5	41575001	41625000	0.315714	intergenic	ABCD2;KIF21A	dist=91495;dist=107670
5	42675001	42725000	0.298189	intronic	PTPRR
5	42800001	42850000	0.291612	exonic	PTPRR
5	45375001	45425000	0.303174	ncRNA_exonic	LOC132345285
5	46575001	46625000	0.291214	ncRNA_exonic	TRNAE-UUC_33
5	47850001	47900000	0.31207	intronic	HMGA2
5	50675001	50725000	0.294471	intronic	PPM1H
5	51800001	51850000	0.291428	intronic	TAFA2
5	51825001	51875000	0.341307	intronic	TAFA2
5	51850001	51900000	0.3102	exonic	TAFA2
5	52075001	52125000	0.301196	intergenic	TAFA2;LOC112446802	dist=149360;dist=449965
5	52100001	52150000	0.354995	intergenic	TAFA2;LOC112446802	dist=174360;dist=424965
5	52125001	52175000	0.38374	intergenic	TAFA2;LOC112446802	dist=199360;dist=399965
5	52150001	52200000	0.350069	intergenic	TAFA2;LOC112446802	dist=224360;dist=374965
5	52175001	52225000	0.290144	intergenic	TAFA2;LOC112446802	dist=249360;dist=349965
5	52600001	52650000	0.384171	exonic	LOC112446802
5	52625001	52675000	0.428418	intergenic	LOC112446802;SLC16A7	dist=2401;dist=1017033
5	52650001	52700000	0.445365	intergenic	LOC112446802;SLC16A7	dist=27401;dist=992033
5	52675001	52725000	0.311454	intergenic	LOC112446802;SLC16A7	dist=52401;dist=967033
5	53750001	53800000	0.310443	exonic	LOC512953;SLC16A7
5	53875001	53925000	0.336722	UTR5	SLC16A7	XM_005206687.5:c.133436_133373delins0;XM_059886703.1:c.133436_133373delins0;XM_005206689.5:c.133436_133368delins0;XM_005206686.5:c.133436_133368delins0;NM_001076336.2:c.133536_133373delins0
5	53900001	53950000	0.40603	intergenic	SLC16A7;LRIG3	dist=7070;dist=610797
5	53925001	53975000	0.443703	intergenic	SLC16A7;LRIG3	dist=32070;dist=585797
5	53950001	54000000	0.317893	intergenic	SLC16A7;LRIG3	dist=57070;dist=560797
5	57425001	57475000	0.289707	exonic	DNAJC14;MMP19;ORMDL2;SARNP;TMEM198B
5	57450001	57500000	0.311386	exonic	SARNP
5	57475001	57525000	0.312972	exonic	GDF11;SARNP
5	57500001	57550000	0.300257	exonic	BLOC1S1;CD63;GDF11;ITGA7;RDH5
5	57800001	57850000	0.330232	exonic	OR6C22
5	58025001	58075000	0.386387	exonic	OR6C202
5	66275001	66325000	0.292056	ncRNA_exonic	LOC112446897
5	72025001	72075000	0.321608	exonic	LARGE1
5	72050001	72100000	0.413002	exonic	LARGE1
5	72075001	72125000	0.408363	exonic	LARGE1
5	72100001	72150000	0.397193	exonic	LARGE1
5	72125001	72175000	0.384257	exonic	LARGE1
5	72150001	72200000	0.400575	intronic	LARGE1
5	72175001	72225000	0.355012	intronic	LARGE1
5	72225001	72275000	0.301931	exonic	LARGE1
5	72325001	72375000	0.36393	UTR5	LARGE1	XM_059886204.1:c.103869_103743delins0
5	72350001	72400000	0.341571	UTR5	LARGE1	XM_059886204.1:c.103869_103743delins0
5	73200001	73250000	0.323934	intergenic	LOC101905163;TRNAR-CCU_7	dist=37248;dist=40781
5	74850001	74900000	0.425192	exonic	TXN2
5	74875001	74925000	0.390636	exonic	FOXRED2;TXN2
5	75475001	75525000	0.303681	exonic	KCTD17;TMPRSS6
5	75500001	75550000	0.349463	exonic	TMPRSS6
5	75525001	75575000	0.297755	exonic	IL2RB;TMPRSS6
5	79600001	79650000	0.292137	intergenic	LOC132345402;TMTC1	dist=352578;dist=157716
5	81175001	81225000	0.371584	exonic	CCDC91
5	81200001	81250000	0.309559	exonic	CCDC91
5	84275001	84325000	0.310528	splicing	LMNTD1
5	84300001	84350000	0.337764	splicing	LMNTD1
5	84425001	84475000	0.289671	exonic	LMNTD1
5	84525001	84575000	0.326193	intergenic	LMNTD1;LOC132345327	dist=29785;dist=62630
5	84550001	84600000	0.405288	intergenic	LMNTD1;LOC132345327	dist=54785;dist=37630
5	84575001	84625000	0.452057	intergenic	LMNTD1;LOC132345327	dist=79785;dist=12630
5	84600001	84650000	0.345802	ncRNA_exonic	LOC132345327
5	87475001	87525000	0.357756	intergenic	TRNAK-UUU_11;ETNK1	dist=215703;dist=29837
5	87500001	87550000	0.374599	intergenic	TRNAK-UUU_11;ETNK1	dist=240703;dist=4837
5	88325001	88375000	0.290987	exonic	ABCC9
5	88350001	88400000	0.296554	exonic	ABCC9
5	88375001	88425000	0.289227	exonic	ABCC9
5	116050001	116100000	0.299082	exonic	ATXN10
6	10150001	10200000	0.291592	downstream	LOC132345473	dist=548
6	10175001	10225000	0.335589	intergenic	LOC132345473;NDST4	dist=25548;dist=296163
6	10200001	10250000	0.333634	intergenic	LOC132345473;NDST4	dist=50548;dist=271163
6	19850001	19900000	0.30335	exonic	TET2
6	19875001	19925000	0.405491	exonic	TET2
6	19900001	19950000	0.382707	exonic	TET2
6	19925001	19975000	0.313642	exonic	TET2
6	19950001	20000000	0.397674	exonic	TET2
6	19975001	20025000	0.440594	exonic	TET2
6	20000001	20050000	0.346425	UTR5	TET2	XM_005207682.5:c.98125_98021delins0;XM_059887717.1:c.44147_44043delins0;XM_010805937.4:c.44147_44043delins0;XM_059887714.1:c.98125_98021delins0
6	21875001	21925000	0.29141	exonic	SLC9B1
6	24450001	24500000	0.302387	intergenic	LOC104972699;DDIT4L	dist=3351;dist=26441
6	24850001	24900000	0.307563	exonic	DAPP1
6	24875001	24925000	0.304202	intergenic	DAPP1;C6H4orf54	dist=15521;dist=49904
6	26225001	26275000	0.314697	exonic	RAP1GDS1
6	26250001	26300000	0.328657	exonic	RAP1GDS1
6	26275001	26325000	0.398246	exonic	RAP1GDS1
6	26300001	26350000	0.432631	ncRNA_exonic	LOC112447212;LOC132345483
6	26325001	26375000	0.385492	ncRNA_exonic	LOC132345483
6	26350001	26400000	0.336761	exonic	STPG2
6	26375001	26425000	0.317729	exonic	STPG2
6	29625001	29675000	0.292969	intronic	BMPR1B
6	29750001	29800000	0.29231	intronic	BMPR1B
6	29775001	29825000	0.289366	UTR5	BMPR1B	XM_059887383.1:c.395713_395618delins0;XM_059887375.1:c.395664_395569delins0;XM_059887365.1:c.385183_385088delins0
6	29825001	29875000	0.289933	intergenic	BMPR1B;PDLIM5	dist=4580;dist=33289
6	32100001	32150000	0.302226	intronic	GRID2
6	32125001	32175000	0.318558	intronic	GRID2
6	32150001	32200000	0.311796	intronic	GRID2
6	32175001	32225000	0.363193	intronic	GRID2
6	32200001	32250000	0.331701	intronic	GRID2
6	32275001	32325000	0.33809	intronic	GRID2
6	32300001	32350000	0.309056	intronic	GRID2
6	44700001	44750000	0.341107	exonic	PI4K2B;SEPSECS
6	44725001	44775000	0.293031	exonic	PI4K2B;SEPSECS
6	44800001	44850000	0.299382	exonic	PI4K2B
6	75425001	75475000	0.308003	intergenic	LOC112447159;TRNAC-GCA_79	dist=21820;dist=892537
6	75450001	75500000	0.330997	intergenic	LOC112447159;TRNAC-GCA_79	dist=46820;dist=867537
6	75475001	75525000	0.341912	intergenic	LOC112447159;TRNAC-GCA_79	dist=71820;dist=842537
6	75500001	75550000	0.317314	intergenic	LOC112447159;TRNAC-GCA_79	dist=96820;dist=817537
6	76175001	76225000	0.295422	intergenic	LOC112447159;TRNAC-GCA_79	dist=771820;dist=142537
6	76200001	76250000	0.306912	intergenic	LOC112447159;TRNAC-GCA_79	dist=796820;dist=117537
6	77950001	78000000	0.321288	intergenic	ADGRL3;LOC112447160	dist=297555;dist=35117
6	77975001	78025000	0.328867	intergenic	ADGRL3;LOC112447160	dist=322555;dist=10117
6	78000001	78050000	0.296872	ncRNA_exonic	LOC112447160
6	78100001	78150000	0.294624	intergenic	LOC112447160;LOC112447161	dist=60541;dist=17200
6	85050001	85100000	0.318482	exonic	LOC782370;UGT2A1
6	117275001	117325000	0.293286	exonic	RNF212
6	117300001	117350000	0.349873	exonic	FGFRL1;LOC132345558;RNF212
6	117625001	117675000	0.314899	exonic	ATP5ME;MYL5;PDE6B;SLC49A3
7	18900001	18950000	0.31995	UTR5	PTPRS	XM_059888644.1:c.-45019_-44831delins0
7	22700001	22750000	0.301159	exonic	FNIP1
7	39975001	40025000	0.317649	exonic	MGAT1
7	40000001	40050000	0.321842	exonic	ZFP62
7	42325001	42375000	0.300073	exonic	OR2T29C;OR2T3B
7	43100001	43150000	0.29834	exonic	C2CD4C;ODF3L2;SHC2
7	44975001	45025000	0.306257	intronic	FSTL4
7	47325001	47375000	0.30724	exonic	FBXL21;IL9
7	48700001	48750000	0.289192	exonic	SPOCK1
7	49000001	49050000	0.290202	intergenic	SPOCK1;KLHL3	dist=51958;dist=15397
7	49025001	49075000	0.339656	exonic	KLHL3
7	49050001	49100000	0.309097	exonic	KLHL3
7	49750001	49800000	0.303025	exonic	KDM3B
7	49775001	49825000	0.332216	exonic	KDM3B;REEP2
7	50050001	50100000	0.323197	UTR5	CTNNA1	XM_024994299.2:c.-25504_-25000delins0;XM_024994300.2:c.-25504_-25331delins0;NM_001035366.1:c.-25490_-25423delins0
7	50075001	50125000	0.314507	exonic	CTNNA1
7	50100001	50150000	0.30195	exonic	CTNNA1
7	50125001	50175000	0.294831	exonic	CTNNA1
7	50150001	50200000	0.317643	exonic	LRRTM2
7	50175001	50225000	0.3207	exonic	CTNNA1;LRRTM2
7	50200001	50250000	0.304733	exonic	CTNNA1
7	50225001	50275000	0.31791	exonic	CTNNA1;SIL1
7	50250001	50300000	0.33954	exonic	CTNNA1;SIL1
7	50275001	50325000	0.347736	intronic	SIL1
7	50300001	50350000	0.346808	exonic	SIL1
7	50325001	50375000	0.354086	exonic	SIL1
7	50350001	50400000	0.331531	exonic	SIL1
7	50375001	50425000	0.291005	intronic	SIL1
7	50400001	50450000	0.320546	exonic	SIL1
7	50425001	50475000	0.328109	exonic	SIL1
7	50450001	50500000	0.330258	UTR5	SIL1	XM_059888184.1:c.48877_48774delins0
7	50475001	50525000	0.321893	UTR5	SIL1	XM_005209442.5:c.70363_70340delins0;XM_005209441.5:c.70315_70230delins0;XM_010807353.4:c.70315_70222delins0;NM_001075808.2:c.70195_70083delins0;XM_005209439.5:c.70165_69938delins0;XM_059888184.1:c.48877_48774delins0
7	50500001	50550000	0.318953	UTR5	SIL1	XM_005209442.5:c.70363_70340delins0;XM_005209441.5:c.70315_70230delins0;XM_010807353.4:c.70315_70222delins0;NM_001075808.2:c.70195_70083delins0;XM_005209439.5:c.70165_69938delins0
7	50625001	50675000	0.308097	exonic	MZB1;PAIP2;PROB1;SLC23A1;SPATA24
7	50650001	50700000	0.321547	exonic	DNAJC18;MZB1;PROB1;SLC23A1;SPATA24
7	50675001	50725000	0.337939	exonic	DNAJC18;ECSCR;SPATA24
7	50700001	50750000	0.34867	exonic	DNAJC18;ECSCR;SMIM33;STING1
7	50725001	50775000	0.346654	exonic	ECSCR;SMIM33;STING1
7	50750001	50800000	0.306378	exonic	UBE2D2
7	50800001	50850000	0.308094	exonic	UBE2D2
7	50825001	50875000	0.345145	exonic	UBE2D2
7	50850001	50900000	0.348101	exonic	CXXC5
7	50875001	50925000	0.339243	exonic	CXXC5
7	50900001	50950000	0.3384	ncRNA_exonic	LOC112447552
7	50925001	50975000	0.341572	ncRNA_exonic	LOC112447552
7	50950001	51000000	0.354453	exonic	PSD2
7	50975001	51025000	0.329473	exonic	PSD2
7	51400001	51450000	0.295321	exonic	CYSTM1;PFDN1
7	51425001	51475000	0.301098	exonic	CYSTM1;PFDN1
7	52475001	52525000	0.295312	exonic	LOC101904103;PCDHGA8
7	52500001	52550000	0.295773	exonic	LOC101902907;LOC101904103
7	52625001	52675000	0.310316	exonic	DIAPH1;LOC132345761
7	52750001	52800000	0.349121	exonic	ARAP3
7	54100001	54150000	0.312043	exonic	ARHGAP26
7	54125001	54175000	0.319096	intronic	ARHGAP26
7	54175001	54225000	0.315842	exonic	ARHGAP26
7	60725001	60775000	0.293618	exonic	AFAP1L1;GRPEL2;IL17B;PCYOX1L
7	60825001	60875000	0.311149	exonic	CSNK1A1
7	60850001	60900000	0.314969	exonic	CSNK1A1
7	60875001	60925000	0.324461	exonic	CSNK1A1
7	62525001	62575000	0.34038	exonic	SLC36A2;SLC36A3
7	68075001	68125000	0.293539	intergenic	SGCD;HAVCR1	dist=50150;dist=77227
8	60975001	61025000	0.331934	exonic	PAX5
8	61000001	61050000	0.316344	exonic	PAX5
8	70500001	70550000	0.330529	UTR5;UTR3	LOXL2;ENTPD4	NM_001099053.1:c.32165_31893delins0;XM_024995788.2:c.*3828_*2241delins0;XM_024995789.2:c.*3828_*2241delins0;XM_024995786.2:c.*3828_*2241delins0
8	70525001	70575000	0.301091	exonic	ENTPD4
8	70550001	70600000	0.295526	exonic	ENTPD4
8	70575001	70625000	0.31052	exonic	ENTPD4
9	75001	125000	0.294571	intergenic	LOC112448158;OR4P45	dist=26411;dist=52513
9	125001	175000	0.324173	intergenic	LOC112448158;OR4P45	dist=76411;dist=2513
9	150001	200000	0.363214	exonic	OR4P45
9	175001	225000	0.29808	exonic	OR4P45;OR5D65
9	375001	425000	0.356986	ncRNA_exonic	TRNAS-GGA_52
9	400001	450000	0.326867	UTR5	PTP4A1	NM_001354592.1:c.-4810_-4622delins0;XM_024996819.2:c.-4789_-4622delins0;NM_001206124.2:c.-4400_-4187delins0
9	500001	550000	0.304207	intergenic	PTP4A1;PHF3	dist=41923;dist=13414
9	950001	1000000	0.393693	intergenic	LOC616304;LOC100299705	dist=59755;dist=1445970
9	975001	1025000	0.382895	intergenic	LOC616304;LOC100299705	dist=84755;dist=1420970
9	1000001	1050000	0.336157	intergenic	LOC616304;LOC100299705	dist=109755;dist=1395970
9	1025001	1075000	0.345114	intergenic	LOC616304;LOC100299705	dist=134755;dist=1370970
9	24825001	24875000	0.326844	intergenic	LOC101908069;CENPW	dist=317569;dist=74860
9	24850001	24900000	0.315843	intergenic	LOC101908069;CENPW	dist=342569;dist=49860
9	37350001	37400000	0.290217	intergenic	LOC104969531;LOC132346222	dist=221881;dist=67037
9	37375001	37425000	0.310108	intergenic	LOC104969531;LOC132346222	dist=246881;dist=42037
9	37400001	37450000	0.34363	intergenic	LOC104969531;LOC132346222	dist=271881;dist=17037
9	37425001	37475000	0.342813	ncRNA_exonic	LOC132346222
9	60700001	60750000	0.311773	exonic	RRAGD
9	60725001	60775000	0.317055	exonic	RRAGD
9	83125001	83175000	0.297359	exonic	SHPRH
9	83150001	83200000	0.310166	exonic	SHPRH
9	83400001	83450000	0.311984	exonic	GRM1
10	9850001	9900000	0.359261	exonic	ARSB
10	9875001	9925000	0.334107	exonic	ARSB
10	9900001	9950000	0.318503	exonic	ARSB
10	9925001	9975000	0.330736	exonic	ARSB
10	13525001	13575000	0.301304	exonic	LOC112441475;SMAD6
10	13550001	13600000	0.377371	exonic	SMAD6
10	13575001	13625000	0.365331	exonic	SMAD6
10	13625001	13675000	0.323376	ncRNA_exonic	LOC107132820
10	13650001	13700000	0.350088	ncRNA_exonic	LOC107132820
10	13675001	13725000	0.293986	ncRNA_exonic	LOC107132820;LOC132346331
10	17300001	17350000	0.291791	upstream	LOC132346337	dist=447
10	17325001	17375000	0.333308	ncRNA_exonic	LOC132346337
10	18200001	18250000	0.319573	exonic	THSD4
10	18225001	18275000	0.292712	exonic	THSD4
10	18450001	18500000	0.313017	intronic	THSD4
10	27725001	27775000	0.373366	exonic	OR4G8;OR4G9
10	27750001	27800000	0.336704	exonic	OR4G2;OR4G9
10	36675001	36725000	0.310879	exonic	CHP1;EXD1
10	36700001	36750000	0.315125	exonic	CHP1;EXD1
10	57000001	57050000	0.36779	intergenic	LOC132346375;LOC101904374	dist=190913;dist=540736
10	57025001	57075000	0.389388	intergenic	LOC132346375;LOC101904374	dist=215913;dist=515736
10	57050001	57100000	0.365627	intergenic	LOC132346375;LOC101904374	dist=240913;dist=490736
10	57075001	57125000	0.369292	intergenic	LOC132346375;LOC101904374	dist=265913;dist=465736
10	57100001	57150000	0.39054	intergenic	LOC132346375;LOC101904374	dist=290913;dist=440736
10	57125001	57175000	0.421963	intergenic	LOC132346375;LOC101904374	dist=315913;dist=415736
10	57150001	57200000	0.377682	intergenic	LOC132346375;LOC101904374	dist=340913;dist=390736
10	57175001	57225000	0.366008	intergenic	LOC132346375;LOC101904374	dist=365913;dist=365736
10	57300001	57350000	0.291676	intergenic	LOC132346375;LOC101904374	dist=490913;dist=240736
10	57325001	57375000	0.375327	intergenic	LOC132346375;LOC101904374	dist=515913;dist=215736
10	57350001	57400000	0.386008	intergenic	LOC132346375;LOC101904374	dist=540913;dist=190736
10	57375001	57425000	0.308358	intergenic	LOC132346375;LOC101904374	dist=565913;dist=165736
10	75025001	75075000	0.347282	exonic	KCNH5
10	75050001	75100000	0.378547	exonic	KCNH5
10	75075001	75125000	0.32484	exonic	KCNH5
11	16700001	16750000	0.315332	intergenic	FAM98A;LOC782032	dist=546129;dist=525559
11	33375001	33425000	0.340022	exonic	NRXN1
11	33400001	33450000	0.324581	exonic	NRXN1
11	33675001	33725000	0.29893	intergenic	NRXN1;TRNAH-GUG_20	dist=146870;dist=107197
11	40950001	41000000	0.326238	intergenic	TRNAC-ACA_110;LOC107132926	dist=20366;dist=95450
11	48850001	48900000	0.317368	ncRNA_exonic	LOC112448788
11	48875001	48925000	0.304938	ncRNA_exonic	LOC112448788
11	53975001	54025000	0.320827	intergenic	LOC112448898;LOC112448941	dist=1414887;dist=467426
11	54000001	54050000	0.343978	intergenic	LOC112448898;LOC112448941	dist=1439887;dist=442426
11	54150001	54200000	0.324267	intergenic	LOC112448898;LOC112448941	dist=1589887;dist=292426
11	54175001	54225000	0.391656	intergenic	LOC112448898;LOC112448941	dist=1614887;dist=267426
11	54200001	54250000	0.385768	intergenic	LOC112448898;LOC112448941	dist=1639887;dist=242426
11	54225001	54275000	0.340704	intergenic	LOC112448898;LOC112448941	dist=1664887;dist=217426
11	54275001	54325000	0.317463	intergenic	LOC112448898;LOC112448941	dist=1714887;dist=167426
11	54300001	54350000	0.313811	intergenic	LOC112448898;LOC112448941	dist=1739887;dist=142426
11	54325001	54375000	0.294801	intergenic	LOC112448898;LOC112448941	dist=1764887;dist=117426
11	54475001	54525000	0.316421	ncRNA_exonic	LOC112448941
11	54500001	54550000	0.348796	intergenic	LOC112448941;CTNNA2	dist=7412;dist=249095
11	60700001	60750000	0.311686	UTR5	B3GNT2	XM_059891219.1:c.-48393_-31080delins0;NM_001102497.2:c.-29846_-29601delins0
11	60725001	60775000	0.315495	exonic	B3GNT2
11	60750001	60800000	0.31483	exonic	B3GNT2
11	60775001	60825000	0.324377	intergenic	B3GNT2;TMEM17	dist=18460;dist=178739
11	60850001	60900000	0.310239	intergenic	B3GNT2;TMEM17	dist=93460;dist=103739
11	60875001	60925000	0.306933	intergenic	B3GNT2;TMEM17	dist=118460;dist=78739
11	60975001	61025000	0.301735	exonic	TMEM17
11	61000001	61050000	0.309621	exonic	TMEM17
11	61025001	61075000	0.302794	intergenic	TMEM17;LOC112448877	dist=13626;dist=52507
11	61525001	61575000	0.302409	exonic	EHBP1;OTX1
11	61550001	61600000	0.31809	exonic	OTX1
11	61575001	61625000	0.302038	intergenic	OTX1;WDPCP	dist=23365;dist=94163
11	61650001	61700000	0.289864	intergenic	OTX1;WDPCP	dist=98365;dist=19163
11	65300001	65350000	0.365507	intergenic	LOC132346596;LOC100139826	dist=6008;dist=178831
11	65325001	65375000	0.347399	intergenic	LOC132346596;LOC100139826	dist=31008;dist=153831
11	65350001	65400000	0.324485	intergenic	LOC132346596;LOC100139826	dist=56008;dist=128831
11	65375001	65425000	0.341447	intergenic	LOC132346596;LOC100139826	dist=81008;dist=103831
11	65400001	65450000	0.300532	intergenic	LOC132346596;LOC100139826	dist=106008;dist=78831
11	67700001	67750000	0.298829	exonic	GFPT1
11	67725001	67775000	0.306724	exonic	GFPT1
11	67750001	67800000	0.310588	exonic	GFPT1;NFU1
11	68025001	68075000	0.345098	intergenic	AAK1;ANXA4	dist=33656;dist=49890
11	68050001	68100000	0.365544	intergenic	AAK1;ANXA4	dist=58656;dist=24890
11	68075001	68125000	0.324073	exonic	ANXA4
11	68125001	68175000	0.312889	exonic	ANXA4
11	68150001	68200000	0.334208	exonic	ANXA4;GMCL1
11	68175001	68225000	0.338031	exonic	GMCL1
11	68200001	68250000	0.333984	exonic	GMCL1;SNRNP27
11	68225001	68275000	0.296736	exonic	GMCL1;MXD1;SNRNP27
11	68250001	68300000	0.376509	exonic	MXD1
11	68275001	68325000	0.328823	exonic	ASPRV1;MXD1
11	68300001	68350000	0.302604	exonic	ASPRV1
11	68325001	68375000	0.339556	ncRNA_exonic	LOC101905499;LOC132346598
11	68350001	68400000	0.335937	ncRNA_exonic	LOC101905499
11	68375001	68425000	0.343788	exonic	PCBP1
11	68400001	68450000	0.316394	exonic	PCBP1
11	70225001	70275000	0.28938	intronic	ALK
11	74750001	74800000	0.289958	intergenic	NCOA1;ITSN2	dist=83289;dist=6733
11	76375001	76425000	0.317178	intergenic	LOC132346611;LOC112448818	dist=117919;dist=833738
11	76400001	76450000	0.316227	intergenic	LOC132346611;LOC112448818	dist=142919;dist=808738
11	76425001	76475000	0.289271	intergenic	LOC132346611;LOC112448818	dist=167919;dist=783738
11	77175001	77225000	0.303353	intergenic	LOC132346611;LOC112448818	dist=917919;dist=33738
11	77200001	77250000	0.2892	intergenic	LOC132346611;LOC112448818	dist=942919;dist=8738
11	77300001	77350000	0.290914	ncRNA_exonic	LOC112448818
11	77325001	77375000	0.338941	ncRNA_exonic	LOC112448818
11	77350001	77400000	0.391003	ncRNA_exonic	MIR2285AF-1
11	77375001	77425000	0.339626	ncRNA_exonic	MIR2285AF-1
11	106025001	106075000	0.298607	exonic	ABCA2;CLIC3;FUT7;LCNL1;NPDC1;PAXX
12	12150001	12200000	0.360868	exonic	DGKH
12	13700001	13750000	0.318405	UTR5	ENOX1	XM_059892210.1:c.56092_56030delins0
12	13725001	13775000	0.340424	intronic	ENOX1
12	13750001	13800000	0.346579	ncRNA_exonic	LOC112449034
12	13775001	13825000	0.344153	ncRNA_exonic	LOC112449034
12	13800001	13850000	0.327399	intronic	ENOX1
12	13825001	13875000	0.309867	intronic	ENOX1
12	13850001	13900000	0.319847	ncRNA_exonic	MIR2285CU
12	20000001	20050000	0.315283	intergenic	LOC132346703;LOC112449044	dist=407051;dist=36162
12	20975001	21025000	0.341751	exonic	WDFY2
12	21000001	21050000	0.402484	exonic	WDFY2
12	21025001	21075000	0.370998	exonic	WDFY2
12	21050001	21100000	0.401537	exonic	WDFY2
12	21075001	21125000	0.447789	exonic	WDFY2
12	21100001	21150000	0.394587	exonic	WDFY2
12	21125001	21175000	0.329013	exonic	WDFY2
12	24900001	24950000	0.294431	exonic	SERTM1
12	29900001	29950000	0.295714	ncRNA_exonic	LOC132346753;LOC132346754
12	29925001	29975000	0.392388	exonic	TEX26
12	29950001	30000000	0.422116	exonic	MEDAG;TEX26
13	22725001	22775000	0.320263	exonic	MLLT10;SKIDA1
13	22750001	22800000	0.318886	exonic	MLLT10
13	22775001	22825000	0.301474	exonic	MLLT10
13	22800001	22850000	0.302919	exonic	MLLT10
13	22825001	22875000	0.305519	exonic	MLLT10
13	22850001	22900000	0.30512	exonic	MLLT10
13	22875001	22925000	0.302013	exonic	MLLT10
13	22900001	22950000	0.291481	exonic	MLLT10
13	23175001	23225000	0.311554	intergenic	DNAJC1;TRNAS-GGA_74	dist=26236;dist=84522
13	23200001	23250000	0.349347	intergenic	DNAJC1;TRNAS-GGA_74	dist=51236;dist=59522
13	23225001	23275000	0.394421	intergenic	DNAJC1;TRNAS-GGA_74	dist=76236;dist=34522
13	23250001	23300000	0.426565	intergenic	DNAJC1;TRNAS-GGA_74	dist=101236;dist=9522
13	23275001	23325000	0.460838	ncRNA_exonic	TRNAS-GGA_74
13	23300001	23350000	0.472523	ncRNA_exonic	TRNAN-GUU_25;TRNAS-GGA_74
13	23325001	23375000	0.432179	ncRNA_exonic	TRNAN-GUU_25
13	23350001	23400000	0.398803	intergenic	TRNAN-GUU_25;COMMD3	dist=5792;dist=25884
13	23375001	23425000	0.399274	upstream	COMMD3	dist=884
13	23400001	23450000	0.398724	exonic	BMI1;COMMD3
13	23425001	23475000	0.380032	exonic	BMI1;COMMD3;SPAG6
13	23450001	23500000	0.353909	exonic	SPAG6
13	23475001	23525000	0.338164	exonic	SPAG6
13	23500001	23550000	0.299647	exonic	SPAG6
13	23575001	23625000	0.30545	exonic	PIP4K2A
13	23600001	23650000	0.3375	exonic	PIP4K2A
13	23625001	23675000	0.319723	exonic	PIP4K2A
13	23650001	23700000	0.291383	exonic	PIP4K2A
13	23675001	23725000	0.299976	exonic	PIP4K2A
13	23700001	23750000	0.32602	intronic	PIP4K2A
13	23725001	23775000	0.353086	intronic	PIP4K2A
13	23750001	23800000	0.313158	intronic	PIP4K2A
13	23850001	23900000	0.437727	ncRNA_exonic	LOC112449429
13	23875001	23925000	0.44824	ncRNA_exonic	LOC112449429
13	23900001	23950000	0.406427	intergenic	LOC112449429;ARMC3	dist=9528;dist=14716
13	23925001	23975000	0.299908	exonic	ARMC3
13	24125001	24175000	0.295173	exonic	MSRB2
13	24150001	24200000	0.291088	intergenic	MSRB2;PTF1A	dist=9027;dist=4440
13	24225001	24275000	0.311762	exonic	C13H10orf67
13	24375001	24425000	0.292079	exonic	OTUD1
13	24400001	24450000	0.327178	ncRNA_exonic	LOC132346885
13	24650001	24700000	0.291986	intronic	KIAA1217
13	25450001	25500000	0.304795	exonic	ARHGAP21
13	33325001	33375000	0.298795	exonic	KIF5B
13	33625001	33675000	0.293662	ncRNA_exonic	LOC112449276
13	51775001	51825000	0.308164	exonic	DNAAF9
13	52150001	52200000	0.32099	exonic	PTPRA
13	52175001	52225000	0.308477	exonic	PTPRA
13	74850001	74900000	0.294383	exonic	CD40;CDH22
13	74875001	74925000	0.355059	exonic	CDH22
14	1300001	1350000	0.34426	exonic	GLI4;GPIHBP1;LOC511669;ZFP41
14	1325001	1375000	0.343745	exonic	GLI4;GPIHBP1;LY6H;ZFP41
14	10325001	10375000	0.323703	exonic	ASAP1
14	11225001	11275000	0.313477	ncRNA_exonic	LOC107133102
14	19725001	19775000	0.289559	exonic	LOC101905779
14	23650001	23700000	0.298527	intergenic	PENK;LOC132342195	dist=103240;dist=52747
14	36500001	36550000	0.292018	intergenic	SBSPON;C14H8orf89	dist=32891;dist=38419
14	42075001	42125000	0.296338	intergenic	LOC101904714;LOC112449623	dist=69195;dist=394407
14	42100001	42150000	0.385965	intergenic	LOC101904714;LOC112449623	dist=94195;dist=369407
14	42125001	42175000	0.408279	intergenic	LOC101904714;LOC112449623	dist=119195;dist=344407
14	42150001	42200000	0.38835	intergenic	LOC101904714;LOC112449623	dist=144195;dist=319407
14	42175001	42225000	0.325253	intergenic	LOC101904714;LOC112449623	dist=169195;dist=294407
14	42200001	42250000	0.29133	intergenic	LOC101904714;LOC112449623	dist=194195;dist=269407
14	51775001	51825000	0.304403	intergenic	CSMD3;LOC132342212	dist=967997;dist=1313123
14	51800001	51850000	0.311003	intergenic	CSMD3;LOC132342212	dist=992997;dist=1288123
14	52050001	52100000	0.290185	intergenic	CSMD3;LOC132342212	dist=1242997;dist=1038123
14	52075001	52125000	0.341701	intergenic	CSMD3;LOC132342212	dist=1267997;dist=1013123
14	52200001	52250000	0.313953	intergenic	CSMD3;LOC132342212	dist=1392997;dist=888123
14	52225001	52275000	0.312687	intergenic	CSMD3;LOC132342212	dist=1417997;dist=863123
14	52250001	52300000	0.30402	intergenic	CSMD3;LOC132342212	dist=1442997;dist=838123
14	52300001	52350000	0.315204	intergenic	CSMD3;LOC132342212	dist=1492997;dist=788123
14	52325001	52375000	0.307468	intergenic	CSMD3;LOC132342212	dist=1517997;dist=763123
14	58975001	59025000	0.290648	exonic	ZFPM2
14	61425001	61475000	0.350775	exonic	ATP6V1C1
14	61450001	61500000	0.356014	UTR5	ATP6V1C1	NM_176676.1:c.15232_15097delins0
14	61475001	61525000	0.366599	intergenic	ATP6V1C1;AZIN1	dist=24296;dist=60971
14	61500001	61550000	0.327252	intergenic	ATP6V1C1;AZIN1	dist=49296;dist=35971
14	61525001	61575000	0.324953	intergenic	ATP6V1C1;AZIN1	dist=74296;dist=10971
14	61550001	61600000	0.341981	UTR5	AZIN1	NM_001082611.2:c.-18835_-18321delins0;XM_025001622.2:c.-18833_-18175delins0;XM_015474490.3:c.-18833_-18321delins0
14	61575001	61625000	0.331967	exonic	AZIN1
14	61600001	61650000	0.301502	exonic	AZIN1
14	62225001	62275000	0.290335	UTR5	NCALD	XM_025001407.2:c.-444113_-444015delins0;XM_025001408.2:c.-444096_-444015delins0
14	68925001	68975000	0.315641	intergenic	GDF6;LOC100335729	dist=849279;dist=77308
14	68950001	69000000	0.312578	intergenic	GDF6;LOC100335729	dist=874279;dist=52308
14	69450001	69500000	0.291548	exonic	CCNE2;INTS8
14	69475001	69525000	0.300485	exonic	INTS8
14	72350001	72400000	0.2956	exonic	RUNX1T1
14	72375001	72425000	0.345964	exonic	RUNX1T1
14	72400001	72450000	0.3439	exonic	RUNX1T1
14	72425001	72475000	0.310528	exonic	RUNX1T1
14	72750001	72800000	0.352663	intergenic	RUNX1T1;LOC132342167	dist=291244;dist=59712
14	72775001	72825000	0.305134	intergenic	RUNX1T1;LOC132342167	dist=316244;dist=34712
14	73000001	73050000	0.320245	intergenic	LOC132342167;SLC26A7	dist=139152;dist=10073
14	73325001	73375000	0.293798	exonic	OTUD6B;PIP4P2
14	77300001	77350000	0.313665	exonic	CA13
14	77325001	77375000	0.359438	exonic	CA13
14	77350001	77400000	0.336995	exonic	CA13;E2F5;RBIS
14	77450001	77500000	0.291015	exonic	LRRCC1
14	77500001	77550000	0.33154	exonic	LOC506670;LOC518422
14	77525001	77575000	0.336648	exonic	LOC506670
15	1900001	1950000	0.296283	exonic	GRIA4
15	1925001	1975000	0.314422	exonic	GRIA4
15	59400001	59450000	0.294795	intergenic	TRNAC-GCA_159;LOC132342285	dist=73753;dist=193236
15	59425001	59475000	0.293424	intergenic	TRNAC-GCA_159;LOC132342285	dist=98753;dist=168236
15	59500001	59550000	0.377628	intergenic	TRNAC-GCA_159;LOC132342285	dist=173753;dist=93236
15	59525001	59575000	0.401001	intergenic	TRNAC-GCA_159;LOC132342285	dist=198753;dist=68236
15	59550001	59600000	0.308759	intergenic	TRNAC-GCA_159;LOC132342285	dist=223753;dist=43236
15	59575001	59625000	0.341614	intergenic	TRNAC-GCA_159;LOC132342285	dist=248753;dist=18236
15	59600001	59650000	0.339286	ncRNA_exonic	LOC132342285
15	59625001	59675000	0.361847	ncRNA_exonic	LOC132342285
15	59650001	59700000	0.395603	ncRNA_exonic	LOC112441583;LOC132342285
15	59675001	59725000	0.376538	ncRNA_exonic	LOC112441583;LOC132342285
15	59700001	59750000	0.328231	ncRNA_exonic	LOC112441583
15	59725001	59775000	0.303575	ncRNA_exonic	LOC112441583
15	59750001	59800000	0.35974	ncRNA_exonic	LOC112441583
15	59775001	59825000	0.365628	intergenic	LOC112441583;MAD2L1	dist=17292;dist=790749
15	61350001	61400000	0.300312	exonic	MPPED2
15	62325001	62375000	0.372293	exonic	ELP4
16	2875001	2925000	0.327462	exonic	RBBP5
16	2900001	2950000	0.299907	exonic	DSTYK;RBBP5
16	2925001	2975000	0.304599	exonic	DSTYK
16	16950001	17000000	0.348971	intergenic	LOC132342445;LOC132342446	dist=99509;dist=103274
16	16975001	17025000	0.3943	intergenic	LOC132342445;LOC132342446	dist=124509;dist=78274
16	17000001	17050000	0.305612	intergenic	LOC132342445;LOC132342446	dist=149509;dist=53274
16	21875001	21925000	0.34102	exonic	TGFB2
16	21900001	21950000	0.328357	UTR3	TGFB2	XM_005216784.5:c.*221_*2628delins0;XM_005216785.5:c.*355_*2762delins0;XM_024976323.2:c.*355_*2762delins0;NM_001113252.1:c.*221_*759delins0
16	23375001	23425000	0.295686	UTR3	SLC30A10	XM_059875318.1:c.*5309_*1971delins0;XM_059875317.1:c.*5309_*1971delins0
16	23400001	23450000	0.300467	exonic	SLC30A10
16	23425001	23475000	0.30476	exonic	EPRS1;SLC30A10
16	23800001	23850000	0.312471	intergenic	TRNAG-CCC_138;LOC132342421	dist=59501;dist=119993
16	23825001	23875000	0.328403	intergenic	TRNAG-CCC_138;LOC132342421	dist=84501;dist=94993
16	24350001	24400000	0.2923	exonic	HLX
16	25300001	25350000	0.308957	intergenic	LOC132342422;LOC112441943	dist=25284;dist=307743
16	26350001	26400000	0.308646	intronic	DISP1
16	26375001	26425000	0.40216	intronic	DISP1
16	26400001	26450000	0.424199	splicing	DISP1
16	26425001	26475000	0.340406	exonic	DISP1
16	27050001	27100000	0.328315	exonic	CAPN2
16	27075001	27125000	0.400271	exonic	CAPN2
16	27100001	27150000	0.31537	exonic	CAPN2;TP53BP2
16	27125001	27175000	0.306428	exonic	CAPN2;TP53BP2
16	27150001	27200000	0.413558	exonic	TP53BP2
16	27175001	27225000	0.402271	exonic	TP53BP2
16	28700001	28750000	0.314921	intergenic	ENAH;TRNAG-CCC_139	dist=9724;dist=9883
16	28725001	28775000	0.293602	ncRNA_exonic	TRNAG-CCC_139
16	28750001	28800000	0.301517	ncRNA_exonic	TRNAG-CCC_139
16	28775001	28825000	0.321785	exonic	SRP9
16	28800001	28850000	0.316554	exonic	SRP9
16	28825001	28875000	0.321951	exonic	EPHX1;TMEM63A
16	28850001	28900000	0.304513	exonic	EPHX1;TMEM63A
16	30250001	30300000	0.339014	exonic	CDC42BPA
16	30825001	30875000	0.290963	exonic	SMYD3
16	30850001	30900000	0.299974	exonic	SMYD3
16	30875001	30925000	0.304054	intronic	SMYD3
16	30900001	30950000	0.294852	intronic	SMYD3
16	31200001	31250000	0.290894	intronic	SMYD3
16	31225001	31275000	0.321664	exonic	SMYD3
16	31275001	31325000	0.296442	intronic	SMYD3
16	31300001	31350000	0.297128	intronic	SMYD3
16	31325001	31375000	0.316811	intronic	SMYD3
16	31350001	31400000	0.307082	intronic	SMYD3
16	34225001	34275000	0.38732	intergenic	CEP170;PLD5	dist=209141;dist=154413
16	34450001	34500000	0.314023	intronic	PLD5
16	34475001	34525000	0.342065	intronic	PLD5
16	34500001	34550000	0.311592	intronic	PLD5
16	35725001	35775000	0.34312	exonic	RGS7
16	35750001	35800000	0.306803	exonic	RGS7
16	39575001	39625000	0.327846	exonic	DNM3
16	39600001	39650000	0.381706	exonic	DNM3
16	39625001	39675000	0.393121	ncRNA_exonic	LOC132342463;MIR199A-1
16	39650001	39700000	0.411652	intronic	DNM3
16	39675001	39725000	0.364586	intronic	DNM3
16	40575001	40625000	0.290845	ncRNA_exonic	LOC132342129
16	40600001	40650000	0.313157	ncRNA_exonic	LOC132342129
16	40725001	40775000	0.342056	exonic	LOC614226
16	40750001	40800000	0.367055	intergenic	LOC614226;LOC112441832	dist=18678;dist=3356
16	40775001	40825000	0.392332	exonic	TNFSF4
16	40800001	40850000	0.424672	exonic	TNFSF4
16	40825001	40875000	0.383208	exonic	TNFSF4
16	40850001	40900000	0.357415	intergenic	TNFSF4;AADACL4	dist=11824;dist=156725
16	40875001	40925000	0.352556	intergenic	TNFSF4;AADACL4	dist=36824;dist=131725
16	40925001	40975000	0.361543	intergenic	TNFSF4;AADACL4	dist=86824;dist=81725
16	40950001	41000000	0.337451	intergenic	TNFSF4;AADACL4	dist=111824;dist=56725
16	41100001	41150000	0.292887	exonic	DHRS3
16	41150001	41200000	0.321086	exonic	DHRS3
16	41175001	41225000	0.34187	exonic	VPS13D
16	41200001	41250000	0.322269	exonic	VPS13D
16	41225001	41275000	0.316107	exonic	VPS13D
16	41250001	41300000	0.386488	exonic	VPS13D
16	41275001	41325000	0.388174	exonic	VPS13D
16	41300001	41350000	0.383397	exonic	VPS13D
16	41325001	41375000	0.411465	exonic	VPS13D
16	41350001	41400000	0.400075	exonic	VPS13D
16	41375001	41425000	0.375648	exonic	VPS13D
16	41400001	41450000	0.341329	exonic	VPS13D
16	41425001	41475000	0.305032	exonic	VPS13D
16	41500001	41550000	0.303474	exonic	TNFRSF1B
16	43225001	43275000	0.29099	exonic	KIF1B
16	48125001	48175000	0.32875	intergenic	LOC132342472;LOC112441789	dist=258542;dist=249931
16	48150001	48200000	0.379813	intergenic	LOC132342472;LOC112441789	dist=283542;dist=224931
16	49325001	49375000	0.31317	exonic	TP73
16	49350001	49400000	0.359934	exonic	TP73
16	49375001	49425000	0.368447	exonic	TP73;TPRG1L;WRAP73
16	49400001	49450000	0.403716	exonic	MEGF6;TPRG1L;WRAP73
16	49425001	49475000	0.395661	exonic	MEGF6
16	49450001	49500000	0.350996	exonic	MEGF6
16	50500001	50550000	0.29952	exonic	LOC107133240;MORN1;SKI
16	50525001	50575000	0.315603	exonic	SKI
16	50550001	50600000	0.330214	exonic	FAAP20;SKI
16	50575001	50625000	0.328162	exonic	FAAP20;PRKCZ
16	50600001	50650000	0.326032	exonic	PRKCZ
16	50625001	50675000	0.2904	exonic	PRKCZ
16	50775001	50825000	0.296111	exonic	CFAP74
16	50800001	50850000	0.310004	exonic	CALML6;CFAP74;TMEM52
16	50825001	50875000	0.296695	exonic	CALML6;CFAP74;TMEM52
17	2850001	2900000	0.299419	exonic	FGA;FGB
17	2875001	2925000	0.324072	exonic	FGB;PLRG1
17	19800001	19850000	0.290306	ncRNA_exonic	LOC112442101
17	19825001	19875000	0.312712	intergenic	LOC112442101;PCDH18	dist=5991;dist=413010
17	21450001	21500000	0.310417	ncRNA_exonic	LOC132342559
17	21525001	21575000	0.29046	intergenic	LOC132342559;TRNAC-ACA_161	dist=69393;dist=619245
17	21775001	21825000	0.354671	intergenic	LOC132342559;TRNAC-ACA_161	dist=319393;dist=369245
17	21800001	21850000	0.392128	intergenic	LOC132342559;TRNAC-ACA_161	dist=344393;dist=344245
17	21825001	21875000	0.346184	intergenic	LOC132342559;TRNAC-ACA_161	dist=369393;dist=319245
17	21900001	21950000	0.297971	intergenic	LOC132342559;TRNAC-ACA_161	dist=444393;dist=244245
17	21975001	22025000	0.30072	intergenic	LOC132342559;TRNAC-ACA_161	dist=519393;dist=169245
17	22000001	22050000	0.341563	intergenic	LOC132342559;TRNAC-ACA_161	dist=544393;dist=144245
17	22025001	22075000	0.34867	intergenic	LOC132342559;TRNAC-ACA_161	dist=569393;dist=119245
17	22050001	22100000	0.337399	intergenic	LOC132342559;TRNAC-ACA_161	dist=594393;dist=94245
17	22150001	22200000	0.299236	ncRNA_exonic	TRNAC-ACA_161
17	22175001	22225000	0.308418	ncRNA_exonic	TRNAC-ACA_161
17	22475001	22525000	0.361797	intergenic	LOC112442137;LOC132342587	dist=72801;dist=1088498
17	22500001	22550000	0.375913	intergenic	LOC112442137;LOC132342587	dist=97801;dist=1063498
17	22525001	22575000	0.369784	intergenic	LOC112442137;LOC132342587	dist=122801;dist=1038498
17	22550001	22600000	0.356844	intergenic	LOC112442137;LOC132342587	dist=147801;dist=1013498
17	22575001	22625000	0.347616	intergenic	LOC112442137;LOC132342587	dist=172801;dist=988498
17	22600001	22650000	0.303897	intergenic	LOC112442137;LOC132342587	dist=197801;dist=963498
17	22625001	22675000	0.311589	intergenic	LOC112442137;LOC132342587	dist=222801;dist=938498
17	22800001	22850000	0.300714	intergenic	LOC112442137;LOC132342587	dist=397801;dist=763498
17	22825001	22875000	0.298728	intergenic	LOC112442137;LOC132342587	dist=422801;dist=738498
17	23000001	23050000	0.297124	intergenic	LOC112442137;LOC132342587	dist=597801;dist=563498
17	23075001	23125000	0.310305	intergenic	LOC112442137;LOC132342587	dist=672801;dist=488498
17	24900001	24950000	0.292947	intergenic	TRNAC-GCA_167;LOC112442019	dist=74499;dist=68200
17	56550001	56600000	0.33095	intergenic	LOC112442041;TRNAC-ACA_165	dist=42294;dist=84083
17	56575001	56625000	0.31352	intergenic	LOC112442041;TRNAC-ACA_165	dist=67294;dist=59083
17	63300001	63350000	0.361665	exonic	ANKRD13A;GIT2
17	66750001	66800000	0.311694	ncRNA_exonic	TRNAW-CCA_101
18	2550001	2600000	0.29859	exonic	BCAR1;CTRB2;LOC100848132;LOC618826
18	2575001	2625000	0.341049	exonic	BCAR1;CFDP1
18	4700001	4750000	0.302398	intergenic	ADAMTS18;NUDT7	dist=32504;dist=200344
18	4725001	4775000	0.296373	intergenic	ADAMTS18;NUDT7	dist=57504;dist=175344
18	14825001	14875000	0.314955	intergenic	GAS8;SHCBP1	dist=15081;dist=6869
18	14850001	14900000	0.304176	exonic	SHCBP1
18	34825001	34875000	0.293562	exonic	E2F4;ELMO3;EXOC3L1;FHOD1;LOC525426;TMEM208
18	34850001	34900000	0.302249	exonic	FHOD1;LOC525426;SLC9A5;TMEM208
18	34875001	34925000	0.294196	exonic	KCTD19;PLEKHG4;SLC9A5
18	34950001	35000000	0.294582	exonic	LRRC36
18	34975001	35025000	0.30833	exonic	LRRC36;TPPP3;ZDHHC1
18	35075001	35125000	0.297548	exonic	AGRP;ATP6V0D1;RIPOR1
18	35100001	35150000	0.30775	exonic	RIPOR1
18	35125001	35175000	0.301241	exonic	CTCF;RIPOR1
18	35150001	35200000	0.302371	exonic	CARMIL2;CTCF
18	35175001	35225000	0.314043	exonic	ACD;C18H16orf86;CARMIL2;CTCF;ENKD1;PARD6A
18	35200001	35250000	0.316475	exonic	ACD;C18H16orf86;CARMIL2;ENKD1;GFOD2;PARD6A
18	35225001	35275000	0.327012	exonic	GFOD2;RANBP10
18	35250001	35300000	0.330866	exonic	RANBP10
18	35275001	35325000	0.324047	exonic	RANBP10
18	35300001	35350000	0.335139	exonic	CENPT;RANBP10;THAP11;TSNAXIP1
18	35325001	35375000	0.340632	exonic	CENPT;EDC4;NUTF2;RANBP10;THAP11;TSNAXIP1
18	35350001	35400000	0.314302	exonic	EDC4;NRN1L;NUTF2;PSKH1;THAP11
18	35375001	35425000	0.324501	exonic	EDC4;LCAT;NRN1L;PSKH1;PSMB10
18	35400001	35450000	0.328001	exonic	LCAT;PSKH1;PSMB10;SLC12A4
18	37250001	37300000	0.348633	intergenic	LOC112442299;LOC132342827	dist=49857;dist=80707
18	37275001	37325000	0.359788	intergenic	LOC112442299;LOC132342827	dist=74857;dist=55707
18	37600001	37650000	0.332321	intergenic	LOC132342827;LOC101902852	dist=205861;dist=317379
18	37625001	37675000	0.346445	intergenic	LOC132342827;LOC101902852	dist=230861;dist=292379
18	37650001	37700000	0.325039	intergenic	LOC132342827;LOC101902852	dist=255861;dist=267379
19	20950001	21000000	0.321128	exonic	SSH2
19	21050001	21100000	0.304943	exonic	SSH2
19	21075001	21125000	0.307312	exonic	SSH2
19	26075001	26125000	0.300991	exonic	C1QBP;DERL2;DHX33;RPAIN
19	26150001	26200000	0.291437	exonic	RABEP1
19	26175001	26225000	0.315446	exonic	RABEP1
19	26200001	26250000	0.339794	exonic	RABEP1
19	26275001	26325000	0.294189	exonic	SCIMP
19	26325001	26375000	0.302288	exonic	ZFP3;ZNF232
19	26350001	26400000	0.298277	exonic	KIF1C
19	27425001	27475000	0.292717	exonic	DNAH2
19	28150001	28200000	0.295532	exonic	MYH10
19	28175001	28225000	0.296909	exonic	MYH10
19	28200001	28250000	0.306436	ncRNA_exonic	LOC112442760
19	28225001	28275000	0.300773	exonic	CCDC42
19	28250001	28300000	0.294021	exonic	CCDC42;MFSD6L;PIK3R6
19	28275001	28325000	0.31084	exonic	MFSD6L;PIK3R6
19	28325001	28375000	0.290313	exonic	PIK3R5;PIK3R6
19	34275001	34325000	0.329754	exonic	PRPSAP2
19	34300001	34350000	0.379933	exonic	SHMT1
19	34325001	34375000	0.332812	exonic	SHMT1;SMCR8;TOP3A
19	34450001	34500000	0.31066	exonic	DRG2;MYO15A
19	34475001	34525000	0.384018	exonic	ATPAF2;DRG2;GID4;MYO15A
19	34500001	34550000	0.43058	exonic	ATPAF2;DRC3;DRG2;GID4
19	34525001	34575000	0.406692	exonic	ATPAF2;DRC3;TOM1L2
19	37225001	37275000	0.315313	UTR5	ZNF652	XM_059877932.1:c.-46380_-46149delins0;XM_005220554.5:c.-46380_-46149delins0;XM_010816131.4:c.-46092_-45202delins0
19	37250001	37300000	0.313393	exonic	ZNF652
20	12100001	12150000	0.314362	ncRNA_exonic	LOC107131559
20	19500001	19550000	0.32558	exonic	PDE4D
20	19525001	19575000	0.292558	intronic	PDE4D
20	23975001	24025000	0.326393	exonic	CDC20B;GZMA;gzmA
20	24000001	24050000	0.343353	exonic	CDC20B;GZMA;gzmA
20	32050001	32100000	0.293254	intergenic	GHR;NONE	dist=6629;dist=NONE
20	32175001	32225000	0.305592	intergenic	GHR;NONE	dist=131629;dist=NONE
20	32200001	32250000	0.307423	intergenic	GHR;NONE	dist=156629;dist=NONE
20	32300001	32350000	0.344218	intergenic	GHR;NONE	dist=256629;dist=NONE
20	32325001	32375000	0.415523	intergenic	GHR;NONE	dist=281629;dist=NONE
20	32350001	32400000	0.412216	intergenic	GHR;FBXO4	dist=306629;dist=189635
20	32375001	32425000	0.385664	intergenic	GHR;FBXO4	dist=331629;dist=164635
20	32400001	32450000	0.339517	intergenic	NONE;FBXO4	dist=NONE;dist=139635
20	32425001	32475000	0.333303	intergenic	NONE;FBXO4	dist=NONE;dist=114635
20	32450001	32500000	0.357875	intergenic	NONE;FBXO4	dist=NONE;dist=89635
20	32475001	32525000	0.359726	intergenic	NONE;FBXO4	dist=NONE;dist=64635
20	32500001	32550000	0.35633	intergenic	NONE;FBXO4	dist=NONE;dist=39635
20	32525001	32575000	0.354172	intergenic	NONE;FBXO4	dist=NONE;dist=14635
20	32550001	32600000	0.347829	exonic	FBXO4
20	32575001	32625000	0.318753	exonic	FBXO4;RIMOC1
20	32625001	32675000	0.357868	exonic	OXCT1;RIMOC1
20	32650001	32700000	0.391328	exonic	OXCT1
20	32675001	32725000	0.294532	exonic	OXCT1
20	33675001	33725000	0.300566	exonic	PRKAA1;TTC33
20	33750001	33800000	0.296671	exonic	PTGER4
20	34000001	34050000	0.338564	upstream	LOC104975271	dist=699
20	34025001	34075000	0.309882	ncRNA_exonic	LOC104975271
20	34100001	34150000	0.309967	ncRNA_intronic	LOC104975271
20	34125001	34175000	0.314157	ncRNA_exonic	LOC104975271
20	58825001	58875000	0.326924	exonic	TRIO
20	58850001	58900000	0.361081	exonic	TRIO
20	58875001	58925000	0.290112	exonic	TRIO
20	67025001	67075000	0.376782	intergenic	LOC112442966;ICE1	dist=127265;dist=577634
20	67050001	67100000	0.362841	intergenic	LOC112442966;ICE1	dist=152265;dist=552634
20	67075001	67125000	0.302556	intergenic	LOC112442966;ICE1	dist=177265;dist=527634
20	67100001	67150000	0.333334	intergenic	LOC112442966;ICE1	dist=202265;dist=502634
20	67125001	67175000	0.301237	intergenic	LOC112442966;ICE1	dist=227265;dist=477634
20	69300001	69350000	0.305466	exonic	IRX1
21	5225001	5275000	0.306492	exonic	LOC132343308;SELENOS
21	5250001	5300000	0.292712	exonic	CHSY1;SELENOS
21	26725001	26775000	0.337903	exonic	CEMIP
21	26750001	26800000	0.324792	exonic	CEMIP
21	26775001	26825000	0.337778	exonic	CEMIP;MESD
21	26800001	26850000	0.366443	exonic	MESD;TLNRD1
21	26825001	26875000	0.388899	exonic	TLNRD1
21	26850001	26900000	0.323335	ncRNA_exonic	TRNAG-CCC_187
21	49650001	49700000	0.295026	intergenic	LOC104975415;MIR2365	dist=280792;dist=139321
21	49675001	49725000	0.309999	intergenic	LOC104975415;MIR2365	dist=305792;dist=114321
21	49700001	49750000	0.294256	intergenic	LOC104975415;MIR2365	dist=330792;dist=89321
21	60150001	60200000	0.302801	exonic	CLMN
21	60175001	60225000	0.320796	ncRNA_exonic	LOC112443218
21	60200001	60250000	0.301327	intergenic	LOC112443218;SYNE3	dist=16872;dist=21216
21	60650001	60700000	0.318546	intergenic	TCL1A;TUNAR	dist=97070;dist=30071
21	64200001	64250000	0.308378	exonic	BCL11B
21	66425001	66475000	0.304689	ncRNA_exonic	LOC101907771
21	66450001	66500000	0.303746	exonic	DIO3
21	66475001	66525000	0.318399	exonic	DIO3
21	68925001	68975000	0.338013	ncRNA_exonic	LOC112443179
21	68950001	69000000	0.449453	ncRNA_exonic	LOC112443179
21	68975001	69025000	0.450326	upstream	LOC112443179	dist=918
21	69000001	69050000	0.391545	ncRNA_exonic	LOC132343401
21	69200001	69250000	0.300638	exonic	ADSS1;AKT1;SIVA1
21	69225001	69275000	0.331895	exonic	AKT1;LOC112443180;SIVA1;ZBTB42
21	69250001	69300000	0.296391	exonic	LOC112443180;ZBTB42
21	69275001	69325000	0.332935	exonic	CEP170B
21	69300001	69350000	0.393547	exonic	CEP170B;PLD4
21	69325001	69375000	0.348404	exonic	AHNAK2;CEP170B;PLD4
21	69350001	69400000	0.332899	exonic	AHNAK2;PLD4
21	69375001	69425000	0.341582	exonic	AHNAK2;CDCA4;CLBA1
21	69400001	69450000	0.306136	exonic	CDCA4;CLBA1;GPR132
21	69425001	69475000	0.343236	exonic	GPR132
21	69450001	69500000	0.317942	intergenic	GPR132;JAG2	dist=1897;dist=5929
21	69475001	69525000	0.294416	exonic	JAG2
21	69500001	69550000	0.316683	exonic	JAG2;NUDT14
21	69525001	69575000	0.336643	exonic	BRF1;BTBD6;JAG2;NUDT14
21	69550001	69600000	0.326453	exonic	BRF1;BTBD6
21	69675001	69725000	0.296887	exonic	MTA1;PACS2;TEX22
21	69700001	69750000	0.297301	exonic	CRIP2;MTA1;TEX22
22	58475001	58525000	0.298337	exonic	NUP210
23	37325001	37375000	0.337646	exonic	CDKAL1
23	37350001	37400000	0.331444	intronic	CDKAL1
23	39950001	40000000	0.322457	exonic	CAP2
23	52250001	52300000	0.3	exonic	DUSP22
24	30775001	30825000	0.291668	intergenic	SS18;TRNAC-GCA_205	dist=28768;dist=45988
24	47850001	47900000	0.307151	ncRNA_exonic	LOC112444201
25	1550001	1600000	0.307961	exonic	NHERF2;NPW;NTHL1;TSC2;ZNF598
25	1575001	1625000	0.364972	exonic	NHERF2;NTHL1;TSC2
25	1600001	1650000	0.363097	exonic	PKD1;TSC2
25	1625001	1675000	0.32652	exonic	PKD1;TSC2
25	41400001	41450000	0.315721	exonic	INTS1;MAFK;TMEM184A
25	41925001	41975000	0.35341	exonic	PRKAR1B
26	9775001	9825000	0.306126	intergenic	TRNAS-GGA_106;RNLS	dist=64105;dist=76178
26	9800001	9850000	0.303966	intergenic	TRNAS-GGA_106;RNLS	dist=89105;dist=51178
26	11175001	11225000	0.321201	ncRNA_exonic	LOC100847358
26	21200001	21250000	0.318429	exonic	PKD2L1
26	21225001	21275000	0.3641	exonic	PKD2L1;SCD
26	21250001	21300000	0.296779	exonic	SCD
26	21775001	21825000	0.295201	exonic	MRPL43;SEMA4G;SLF2
26	21800001	21850000	0.326763	exonic	LOC132343948;LZTS2;MRPL43;PDZD7;SEMA4G;SLF2;TWNK
26	21825001	21875000	0.36143	exonic	LOC132343948;LZTS2;PDZD7;SFXN3;TWNK
26	21850001	21900000	0.295645	exonic	KAZALD1;PDZD7;SFXN3
26	21925001	21975000	0.294136	exonic	TLX1
26	22000001	22050000	0.340508	exonic	LBX1
26	22175001	22225000	0.346496	exonic	BTRC
26	22200001	22250000	0.358021	exonic	BTRC
26	22225001	22275000	0.332585	exonic	BTRC
26	22250001	22300000	0.291707	exonic	BTRC
26	22525001	22575000	0.316442	exonic	ARMH3;KCNIP2;OGA
26	22550001	22600000	0.328468	exonic	ARMH3;KCNIP2
26	22575001	22625000	0.309808	exonic	ARMH3
26	23700001	23750000	0.291647	exonic	CNNM2;NT5C2
26	23725001	23775000	0.331975	exonic	CNNM2;NT5C2
26	23750001	23800000	0.314395	exonic	C26H6orf52;NT5C2
26	23775001	23825000	0.329139	exonic	C26H6orf52;NT5C2
26	23800001	23850000	0.324546	exonic	NT5C2
26	24450001	24500000	0.301406	exonic	STN1
26	30750001	30800000	0.334852	exonic	MXI1
26	30800001	30850000	0.301383	exonic	MXI1
26	30825001	30875000	0.384909	exonic	MXI1
26	30850001	30900000	0.373995	exonic	MXI1;SMNDC1
26	33325001	33375000	0.297867	exonic	VTI1A
26	33425001	33475000	0.298326	exonic	TCF7L2
26	35700001	35750000	0.317102	exonic	ATRNL1
26	35725001	35775000	0.324884	exonic	ATRNL1
26	39325001	39375000	0.309648	exonic	GRK5;PRDX3;SFXN4
26	44200001	44250000	0.290878	exonic	FAM53B;LHPP;LOC132343977
26	48450001	48500000	0.339022	intergenic	LOC132344000;MGMT	dist=179288;dist=318701
26	48475001	48525000	0.292256	intergenic	LOC132344000;MGMT	dist=204288;dist=293701
27	14925001	14975000	0.306802	exonic	IRF2;LOC112444593
27	14950001	15000000	0.321901	exonic	IRF2;LOC112444593
27	16200001	16250000	0.321268	exonic	FAM149A
27	21200001	21250000	0.320201	intergenic	MSR1;TUSC3	dist=209679;dist=102584
27	21225001	21275000	0.289293	intergenic	MSR1;TUSC3	dist=234679;dist=77584
27	21350001	21400000	0.296438	exonic	TUSC3
27	21950001	22000000	0.314482	intergenic	TRNAC-ACA_216;MIR383	dist=114594;dist=249018
27	21975001	22025000	0.327017	intergenic	TRNAC-ACA_216;MIR383	dist=139594;dist=224018
28	13625001	13675000	0.362796	exonic	RASGEF1A
28	17000001	17050000	0.313292	intergenic	RHOBTB1;LOC112444785	dist=222489;dist=150686
28	17275001	17325000	0.292979	exonic	TMEM26
28	17300001	17350000	0.360219	exonic	TMEM26
28	17325001	17375000	0.398705	upstream	TMEM26	dist=517
28	17350001	17400000	0.363694	ncRNA_exonic	LOC101904381
28	17500001	17550000	0.352751	intergenic	LOC101904381;LOC132344131	dist=91305;dist=32452
28	17525001	17575000	0.347886	intergenic	LOC101904381;LOC132344131	dist=116305;dist=7452
28	17600001	17650000	0.304557	exonic	CABCOCO1
28	17900001	17950000	0.303213	exonic	ARID5B
28	18125001	18175000	0.292379	intergenic	ARID5B;LOC100139549	dist=15564;dist=95659
28	18225001	18275000	0.312169	exonic	LOC100139549
28	18700001	18750000	0.289917	ncRNA_exonic	LOC112444734
28	18725001	18775000	0.31286	ncRNA_exonic	LOC112444734;LOC132344133
28	18750001	18800000	0.30671	ncRNA_exonic	LOC112444734;LOC132344133
28	18850001	18900000	0.386135	intergenic	LOC112444734;ADO	dist=71208;dist=28659
28	18875001	18925000	0.362935	intergenic	LOC112444734;ADO	dist=96208;dist=3659
28	18900001	18950000	0.293626	exonic	ADO;EGR2
28	21600001	21650000	0.307667	intergenic	LOC132344165;LOC785503	dist=1347769;dist=102625
28	23975001	24025000	0.297147	exonic	CTNNA3
28	24000001	24050000	0.356846	exonic	CTNNA3
28	24025001	24075000	0.350247	exonic	CTNNA3
28	24050001	24100000	0.301048	exonic	CTNNA3
28	24800001	24850000	0.296243	exonic	DNA2;RUFY2
28	24825001	24875000	0.337815	exonic	DNA2;SLC25A16
28	24850001	24900000	0.362023	exonic	SLC25A16
28	24925001	24975000	0.292949	exonic	TET1
28	24950001	25000000	0.327457	exonic	TET1
28	25050001	25100000	0.301263	exonic	CCAR1
28	25075001	25125000	0.356208	exonic	CCAR1;STOX1
28	25225001	25275000	0.352417	exonic	DDX21;KIFBP
28	25250001	25300000	0.392532	exonic	KIFBP
28	25275001	25325000	0.305936	exonic	KIFBP
28	25850001	25900000	0.334702	exonic	TSPAN15
28	25875001	25925000	0.362937	exonic	NEUROG3
28	25900001	25950000	0.353786	exonic	FAM241B;NEUROG3
28	28475001	28525000	0.351064	exonic	MICU1
28	28500001	28550000	0.355305	exonic	MICU1
28	28525001	28575000	0.314095	exonic	MICU1
28	28550001	28600000	0.29691	exonic	MICU1
28	28675001	28725000	0.311655	exonic	MCU
28	29100001	29150000	0.372968	exonic	P4HA1
28	29125001	29175000	0.36809	exonic	P4HA1
28	29150001	29200000	0.3362	exonic	NUDT13
28	34400001	34450000	0.378063	intergenic	LOC132344144;LOC132342141	dist=481898;dist=75187
28	34425001	34475000	0.411975	intergenic	LOC132344144;LOC132342141	dist=506898;dist=50187
28	34450001	34500000	0.438438	intergenic	LOC132344144;LOC132342141	dist=531898;dist=25187
28	34475001	34525000	0.395609	downstream	LOC132342141	dist=187
28	34500001	34550000	0.332364	ncRNA_exonic	LOC132342141
28	34750001	34800000	0.402039	ncRNA_exonic	LOC132344145
28	34775001	34825000	0.381978	UTR5	ZMIZ1	XM_024986921.2:c.-38410_-38330delins0;XM_024986917.2:c.-38410_-38330delins0;XM_024986919.2:c.-38410_-38330delins0;XM_059882683.1:c.-38410_-38330delins0
28	34800001	34850000	0.331143	exonic	ZMIZ1
28	34825001	34875000	0.294251	exonic	ZMIZ1
28	43825001	43875000	0.289523	exonic	OGDHL
28	43975001	44025000	0.303457	exonic	PARG;TIMM23
28	44175001	44225000	0.366228	exonic	ZFAND4
28	44200001	44250000	0.422738	exonic	ZFAND4
28	44225001	44275000	0.465049	UTR5	MARCHF8	XM_059882585.1:c.-53714_-53033delins0;XM_059882583.1:c.-53714_-53136delins0;XM_059882584.1:c.-53714_-53217delins0;XM_010820721.4:c.-53714_-53501delins0;XM_005226599.5:c.-53714_-53582delins0;NM_001076232.1:c.-53669_-53582delins0;XM_010820725.4:c.-53152_-53064delins0;XM_010820723.4:c.-33228_-28923delins0;XM_024986753.2:c.-9633_-9451delins0
28	44250001	44300000	0.474018	exonic	MARCHF8
28	44275001	44325000	0.418205	exonic	MARCHF8
28	44300001	44350000	0.413516	exonic	ALOX5;MARCHF8
28	44325001	44375000	0.41843	exonic	ALOX5;MARCHF8
28	44350001	44400000	0.436704	exonic	ALOX5
28	44375001	44425000	0.45975	exonic	ALOX5
28	44400001	44450000	0.289094	exonic	OR13A1;OR6D16
28	44575001	44625000	0.296795	exonic	DEPP1;RASSF4;ZNF22
28	44600001	44650000	0.330264	exonic	DEPP1;RASSF4;TMEM72
28	44625001	44675000	0.31033	exonic	TMEM72
29	1	50000	0.330762	intergenic	NONE;LOC132344234	dist=NONE;dist=56775
29	25001	75000	0.324711	intergenic	NONE;LOC132344234	dist=NONE;dist=31775
29	50001	100000	0.310883	intergenic	NONE;LOC132344234	dist=NONE;dist=6775
29	75001	125000	0.305706	ncRNA_exonic	LOC132344233;LOC132344234
29	100001	150000	0.325534	ncRNA_exonic	LOC132344233;LOC132344234
29	125001	175000	0.327797	ncRNA_exonic	LOC132344233
29	200001	250000	0.31945	ncRNA_exonic	LOC101905316;LOC132344235
29	525001	575000	0.331582	intergenic	LOC789688;PANX1	dist=152988;dist=36569
29	600001	650000	0.345828	exonic	PANX1
29	625001	675000	0.369954	exonic	PANX1
29	12475001	12525000	0.294096	exonic	PCF11
29	17725001	17775000	0.29381	exonic	GAB2
29	17750001	17800000	0.308678	exonic	GAB2;USP35
29	27750001	27800000	0.316571	exonic	LOC782688;OR8B4;OR8C7
29	27775001	27825000	0.325572	exonic	OR8B4;OR8B8
29	28150001	28200000	0.347121	exonic	SIAE;SPA17
29	29100001	29150000	0.313698	exonic	LOC112444892
29	29250001	29300000	0.312908	exonic	DDX25;HYLS1;PUS3
29	29275001	29325000	0.292118	exonic	CDON;DDX25;VSIG10L2
29	31075001	31125000	0.319061	intergenic	LOC112444872;LOC132344194	dist=423011;dist=262776
29	43050001	43100000	0.310459	exonic	CDC42BPG;EHD1
29	43075001	43125000	0.393069	exonic	ATG2A;CDC42BPG;EHD1
29	43100001	43150000	0.305544	exonic	ATG2A;EHD1;PPP2R5B
29	43275001	43325000	0.395421	exonic	CDCA5;TM7SF2;TMEM262;VPS51;ZFPL1;ZNHIT2
29	44125001	44175000	0.292007	exonic	GAL3ST3;PACS1;SF3B2
29	44150001	44200000	0.296631	exonic	PACS1;SF3B2
29	44500001	44550000	0.298029	exonic	DPP3;PELI3
29	44625001	44675000	0.297455	exonic	CCDC87;CCS;RBM14;RBM4
29	44650001	44700000	0.312087	exonic	RBM14;RBM4;RBM4B
29	44675001	44725000	0.297703	exonic	RBM4;RBM4B;SPTBN2
29	44800001	44850000	0.290987	exonic	TOP6BL
29	44850001	44900000	0.292093	exonic	LRFN4;PC;RCE1;TOP6BL
29	44875001	44925000	0.299529	exonic	PC
29	44900001	44950000	0.329873	UTR5	PC	XM_005226988.5:c.33949_33851delins0;XM_005226989.5:c.33949_33851delins0;XM_005226994.5:c.33949_33727delins0;XM_059882765.1:c.33949_33727delins0
29	44925001	44975000	0.360327	exonic	PC
29	44950001	45000000	0.426164	exonic	C29H11orf86;PC
29	44975001	45025000	0.421746	exonic	C29H11orf86;SYT12
29	45000001	45050000	0.378664	exonic	RHOD;SYT12
29	45025001	45075000	0.369603	exonic	RHOD;SYT12
29	45050001	45100000	0.37259	exonic	KDM2A
29	45075001	45125000	0.348834	exonic	KDM2A
29	45100001	45150000	0.372052	exonic	KDM2A
29	45125001	45175000	0.40526	exonic	KDM2A
29	45150001	45200000	0.390572	exonic	GRK2;KDM2A
29	45175001	45225000	0.321686	exonic	ANKRD13D;GRK2;KDM2A;SSH3
29	45525001	45575000	0.319412	exonic	ALDH3B1;NDUFS8;TCIRG1;UNC93B1
29	46525001	46575000	0.316734	ncRNA_exonic	LOC112444899
29	46550001	46600000	0.291726	ncRNA_exonic	LOC104970116;LOC112444899
29	46700001	46750000	0.310802	intergenic	LOC112444901;TRNAR-CCU_39	dist=67654;dist=71321
29	46725001	46775000	0.293468	intergenic	LOC112444901;TRNAR-CCU_39	dist=92654;dist=46321
29	47000001	47050000	0.298791	exonic	FGF3;FGF4
29	48375001	48425000	0.292052	exonic	MRGPRG
29	48400001	48450000	0.308985	exonic	MRGPRG
29	48425001	48475000	0.29832	UTR5	OSBPL5	XM_005227390.5:c.-33769_-33668delins0;XM_059883131.1:c.-33769_-33668delins0;XM_059883130.1:c.-33769_-33668delins0;XM_059883133.1:c.-33769_-33668delins0;XM_024987399.2:c.-33769_-33668delins0
29	48475001	48525000	0.313577	exonic	OSBPL5
29	48500001	48550000	0.369741	exonic	LOC510798;OSBPL5
29	48525001	48575000	0.319056	exonic	CARS1;LOC510798
29	48600001	48650000	0.292677	exonic	CARS1;NAP1L4
29	48800001	48850000	0.304845	exonic	KCNQ1
29	48825001	48875000	0.384297	exonic	KCNQ1
29	48850001	48900000	0.408567	intronic	KCNQ1
29	48875001	48925000	0.396919	intronic	KCNQ1
29	48900001	48950000	0.326956	intronic	KCNQ1
29	49050001	49100000	0.362227	exonic	KCNQ1
29	49075001	49125000	0.379405	exonic	KCNQ1
29	49100001	49150000	0.340909	exonic	KCNQ1
29	49525001	49575000	0.333986	exonic	MRPL23
29	49550001	49600000	0.40092	exonic	PRR33;TNNT3
29	49575001	49625000	0.345021	exonic	LSP1;PRR33;TNNT3
29	49675001	49725000	0.32863	exonic	CTSD
29	49700001	49750000	0.342577	exonic	CTSD;IFITM10
29	49725001	49775000	0.30778	exonic	IFITM10
29	49750001	49800000	0.292448	ncRNA_exonic	LOC132344218

## Sheet: Table S3
Table S3. Gene annotation of putative regions under selection based on the top 1% value of π_ratio.
Chr	Start	End	π_ratio	Func	Gene	GeneDetail	ExonicFunc	AAChange
1	12325001	12375000	2.70092	intergenic	LOC132346259;LOC132345454	dist=889536;dist=1380260
1	21075001	21125000	2.73527	intergenic	LOC132345457;USP25	dist=251137;dist=41756
1	21300001	21350000	2.67607	exonic	USP25
1	21325001	21375000	3.20715	exonic	USP25
1	44075001	44125000	2.95941	exonic	CMSS1;FILIP1L
1	44100001	44150000	2.95205	exonic	FILIP1L
1	44175001	44225000	2.78022	exonic	FILIP1L
1	52325001	52375000	3.01903	exonic	BBX
1	52350001	52400000	2.98334	exonic	BBX
1	58550001	58600000	2.68404	exonic	GRAMD1C
1	76100001	76150000	3.15531	exonic	LOC614619
1	82775001	82825000	2.71788	exonic	CHRD;THPO
1	82800001	82850000	4.2209	exonic	CHRD;CLCN2;FAM131A;POLR2H;THPO
1	82825001	82875000	5.31936	exonic	CLCN2;EIF4G1;FAM131A;POLR2H
1	82850001	82900000	5.14813	exonic	ECE2;EIF4G1;FAM131A;PSMD2
1	82875001	82925000	5.13068	exonic	CAMK2N2;ECE2;PSMD2
1	82900001	82950000	5.49598	exonic	ALG3;CAMK2N2;ECE2;VWA5B2
1	82925001	82975000	4.20539	exonic	ABCF3;ALG3;AP2M1;ECE2;VWA5B2
1	96000001	96050000	3.26347	exonic	TNIK
1	105300001	105350000	2.75046	intergenic	LOC785220;TRNAW-CCA_7	dist=219552;dist=429329
1	107675001	107725000	2.68479	exonic	SCHIP1
1	107700001	107750000	2.81467	exonic	LOC112447733
1	108575001	108625000	3.0164	intergenic	IQCJ;LOC101901911	dist=139487;dist=68601
1	108675001	108725000	2.84706	exonic	LOC101901911;MFSD1
1	108700001	108750000	2.73011	exonic	MFSD1
1	108725001	108775000	2.81782	exonic	MFSD1
1	108750001	108800000	3.29752	intergenic	MFSD1;LOC132345769	dist=17461;dist=2718
1	109050001	109100000	3.17816	exonic	RSRC1
1	109075001	109125000	2.98691	intronic	RSRC1
1	109200001	109250000	2.92487	exonic	RSRC1
1	109225001	109275000	3.17081	intronic	RSRC1
1	109250001	109300000	2.90447	intronic	RSRC1
1	129350001	129400000	2.71604	intergenic	TRNAG-UCC_5;LOC112448327	dist=148358;dist=18733
1	129375001	129425000	3.19996	ncRNA_exonic	LOC112448327
1	129400001	129450000	3.73694	ncRNA_exonic	LOC112448327
1	129425001	129475000	3.87925	intergenic	LOC112448327;RBP1	dist=6139;dist=81754
1	129450001	129500000	3.32139	intergenic	LOC112448327;RBP1	dist=31139;dist=56754
1	129575001	129625000	2.86479	exonic	RBP1
1	135075001	135125000	2.92572	exonic	RYK
1	135100001	135150000	3.51368	exonic	RYK
1	135125001	135175000	3.11795	exonic	RYK
2	5150001	5200000	2.6579	exonic	MAP3K2
2	5175001	5225000	3.14919	exonic	MAP3K2
2	5200001	5250000	2.9011	exonic	ERCC3;MAP3K2
2	61375001	61425000	3.17716	exonic	DARS1
2	61400001	61450000	3.11831	exonic	DARS1
2	61450001	61500000	3.21568	exonic	DARS1;MCM6
2	61475001	61525000	3.65226	exonic	MCM6
2	61500001	61550000	2.87141	exonic	LCT;MCM6
2	63300001	63350000	3.02619	ncRNA_exonic	LOC112443726
2	125100001	125150000	2.90457	exonic	ATP5IF1;SESN2
2	125125001	125175000	3.66464	exonic	ATP5IF1;DNAJC8;SESN2
2	125150001	125200000	3.0734	exonic	DNAJC8
2	125175001	125225000	2.95185	exonic	PTAFR
2	125775001	125825000	3.71777	UTR5;UTR3	WASF2;AHDC1	XM_059892109.1:c.-50602_-50112delins0;XM_059892107.1:c.-50602_-50413delins0;NM_001081511.1:c.-50521_-50413delins0;XM_025001969.2:c.*44_*651delins0;XM_025001962.2:c.*44_*651delins0;XM_025001979.2:c.*44_*651delins0;XM_025001957.2:c.*44_*651delins0;XM_025001960.2:c.*44_*651delins0;NM_001206409.1:c.*44_*693delins0
2	125800001	125850000	4.06409	UTR5	WASF2	XM_059892109.1:c.-50602_-50112delins0;XM_059892107.1:c.-50602_-50413delins0;NM_001081511.1:c.-50521_-50413delins0
2	125825001	125875000	2.85115	exonic	WASF2
2	125925001	125975000	3.18715	exonic	MAP3K6;SYTL1;TMEM222;WDTC1
2	126025001	126075000	3.21898	UTR5	WDTC1	XM_024978597.2:c.14099_14012delins0;XM_059877376.1:c.14099_14012delins0;XM_024978608.2:c.13845_13521delins0;XM_059877379.1:c.13845_13521delins0;XM_059877380.1:c.13845_13521delins0;XM_059877364.1:c.13845_13521delins0;XM_059877368.1:c.10143_9271delins0;NM_001205398.2:c.13735_13521delins0
2	126050001	126100000	3.75819	exonic	SLC9A1
2	126075001	126125000	4.49475	exonic	SLC9A1
2	126100001	126150000	2.79308	exonic	SLC9A1
2	126825001	126875000	3.27384	exonic	CEP85;SH3BGRL3;UBXN11
3	33350001	33400000	2.91271	exonic	ALX3;STRIP1
3	36450001	36500000	3.30289	intergenic	LOC132344868;TRNAC-GCA_20	dist=48234;dist=643674
3	49850001	49900000	3.7622	exonic	BCAR3
3	49875001	49925000	3.02217	exonic	BCAR3;FNBP1L
3	49975001	50025000	2.76964	exonic	FNBP1L
3	50000001	50050000	3.04784	exonic	FNBP1L
3	50300001	50350000	2.77203	exonic	MTF2;TMED5
3	51700001	51750000	3.10295	exonic	TGFBR3
3	51725001	51775000	3.7224	ncRNA_exonic	LOC132344880
3	51750001	51800000	3.18393	intergenic	LOC132344880;CDC7	dist=11261;dist=55689
3	51775001	51825000	2.83974	intergenic	LOC132344880;CDC7	dist=36261;dist=30689
3	51800001	51850000	2.96999	intergenic	LOC132344880;CDC7	dist=61261;dist=5689
3	51825001	51875000	3.06774	exonic	CDC7
3	51850001	51900000	2.67471	exonic	CDC7
3	51875001	51925000	2.66103	exonic	CDC7
3	51900001	51950000	2.99104	intergenic	CDC7;HFM1	dist=19236;dist=30882
3	54675001	54725000	3.32526	UTR5	LOC507055	XM_005204359.5:c.-30357_-30069delins0;XM_005204357.5:c.-30356_-30069delins0;XM_002686269.7:c.-30356_-30069delins0;XM_015464659.3:c.-42320_-42035delins0
3	54700001	54750000	2.69354	exonic	LOC507055
3	68050001	68100000	2.65103	UTR3	ST6GALNAC3	XM_003585887.6:c.*2052_*1140delins0
3	75250001	75300000	2.79632	exonic	LRRC7
3	79600001	79650000	2.64664	intergenic	MGC137454;LEPR	dist=53529;dist=83479
3	79825001	79875000	3.80186	UTR5	LEPR	XM_024985494.2:c.20591_20448delins0;XM_010803431.4:c.20591_20448delins0
3	80450001	80500000	3.12224	UTR5	JAK1	XM_059884749.1:c.-67637_-64234delins0
3	80475001	80525000	2.80068	exonic	JAK1
3	92150001	92200000	3.20626	exonic	TCEANC2;TMEM59
3	92275001	92325000	3.09884	exonic	DIO1;IFT25
3	92300001	92350000	4.34236	exonic	DIO1;IFT25;YIPF1
3	92325001	92375000	2.82835	exonic	DIO1;IFT25;YIPF1
3	92800001	92850000	2.72896	exonic	LOC616319
3	93175001	93225000	2.79365	exonic	PODN
3	98000001	98050000	4.01966	UTR5	SLC5A9	XM_059884596.1:c.8046_7970delins0;XM_015466322.3:c.8046_7970delins0;XM_024989389.2:c.8046_7820delins0
3	98025001	98075000	4.82662	exonic	SKINT1
3	98050001	98100000	4.54189	exonic	SKINT1
3	98075001	98125000	4.50894	exonic	LOC112445889;SKINT1
3	98100001	98150000	4.18979	exonic	LOC112445889
3	98125001	98175000	3.25003	UTR5	LOC112445889	XM_059885142.1:c.25612_24636delins0;XM_059885143.1:c.24010_23240delins0;XM_059885144.1:c.22029_21664delins0
3	98150001	98200000	2.79853	ncRNA_exonic	LOC112446018
3	98175001	98225000	3.76777	ncRNA_exonic	LOC112446018;LOC132344917
3	98200001	98250000	5.62822	ncRNA_exonic	LOC112446018;LOC132344917
3	98225001	98275000	4.60186	ncRNA_exonic	LOC112446157;LOC132344917
3	98250001	98300000	3.29665	exonic	TRABD2B
3	98275001	98325000	2.95291	exonic	TRABD2B
3	100350001	100400000	3.34051	exonic	IPP;TMEM69
3	100375001	100425000	2.94689	exonic	GPBP1L1;TMEM69
3	102075001	102125000	2.80075	exonic	ARTN;ATP6V0B;B4GALT2;DPH2;IPO13;LOC132344971
3	119225001	119275000	2.86487	exonic	OR9S42
3	119250001	119300000	2.71369	exonic	OR9S23B;OR9S42
3	120875001	120925000	2.659	exonic	FAM240C
3	120900001	120950000	3.0152	ncRNA_exonic	LOC112446054;LOC132344964
3	120925001	120975000	3.09885	exonic	LOC783988;LOC790134
4	5025001	5075000	3.2671	intergenic	COBL;GRB10	dist=138774;dist=30712
4	54800001	54850000	3.65387	intergenic	LOC132345095;LOC132345096	dist=37754;dist=56944
4	54825001	54875000	3.74394	intergenic	LOC132345095;LOC132345096	dist=62754;dist=31944
4	54850001	54900000	3.70266	intergenic	LOC132345095;LOC132345096	dist=87754;dist=6944
4	54875001	54925000	4.42361	ncRNA_exonic	LOC132345096
4	54900001	54950000	4.79593	ncRNA_exonic	LOC132345096
4	54925001	54975000	4.23477	ncRNA_intronic	LOC132345096
4	54950001	55000000	3.43533	ncRNA_intronic	LOC132345096
4	54975001	55025000	3.12707	ncRNA_intronic	LOC132345096
4	55000001	55050000	3.40012	ncRNA_exonic	LOC132345096
4	55025001	55075000	3.15839	ncRNA_exonic	LOC132345096
4	55175001	55225000	2.71506	ncRNA_intronic	LOC101907959
4	55200001	55250000	2.76423	ncRNA_intronic	LOC101907959
4	62775001	62825000	5.45416	ncRNA_exonic	MIR2285BU-2
4	68075001	68125000	2.66035	intronic	JAZF1
4	68300001	68350000	2.85143	exonic	JAZF1;TAX1BP1
4	68825001	68875000	3.00601	exonic	HOXA10;HOXA11;HOXA13;LOC132345112
4	68850001	68900000	2.80269	exonic	HOXA10;HOXA11;HOXA5;HOXA6;HOXA7;HOXA9;LOC132345112
4	73775001	73825000	4.62264	intergenic	LOC112446400;TRNAY-AUA_6	dist=39703;dist=431945
4	73800001	73850000	5.3356	intergenic	LOC112446400;TRNAY-AUA_6	dist=64703;dist=406945
4	73825001	73875000	5.44686	intergenic	LOC112446400;TRNAY-AUA_6	dist=89703;dist=381945
4	73850001	73900000	4.72095	intergenic	LOC112446400;TRNAY-AUA_6	dist=114703;dist=356945
4	73875001	73925000	3.62576	intergenic	LOC112446400;TRNAY-AUA_6	dist=139703;dist=331945
4	73900001	73950000	2.74433	intergenic	LOC112446400;TRNAY-AUA_6	dist=164703;dist=306945
4	73950001	74000000	2.67576	intergenic	LOC112446400;TRNAY-AUA_6	dist=214703;dist=256945
4	73975001	74025000	2.75599	intergenic	LOC112446400;TRNAY-AUA_6	dist=239703;dist=231945
4	74000001	74050000	2.9461	intergenic	LOC112446400;TRNAY-AUA_6	dist=264703;dist=206945
4	74025001	74075000	3.05616	intergenic	LOC112446400;TRNAY-AUA_6	dist=289703;dist=181945
4	75500001	75550000	5.39986	intergenic	TRNAK-CUU_2;TRNAR-ACG_4	dist=231568;dist=132636
4	75525001	75575000	3.44067	intergenic	TRNAK-CUU_2;TRNAR-ACG_4	dist=256568;dist=107636
4	75550001	75600000	2.91288	intergenic	TRNAK-CUU_2;TRNAR-ACG_4	dist=281568;dist=82636
4	75575001	75625000	2.70508	intergenic	TRNAK-CUU_2;TRNAR-ACG_4	dist=306568;dist=57636
4	75625001	75675000	2.76134	intergenic	TRNAK-CUU_2;TRNAR-ACG_4	dist=356568;dist=7636
4	75650001	75700000	3.10933	ncRNA_exonic	TRNAR-ACG_4
4	75675001	75725000	3.13653	ncRNA_exonic	TRNAR-ACG_4
4	75700001	75750000	3.20875	intergenic	TRNAR-ACG_4;MIR2420	dist=17294;dist=267461
4	75725001	75775000	3.33335	intergenic	TRNAR-ACG_4;MIR2420	dist=42294;dist=242461
4	75750001	75800000	3.3754	intergenic	TRNAR-ACG_4;MIR2420	dist=67294;dist=217461
4	75775001	75825000	3.16139	intergenic	TRNAR-ACG_4;MIR2420	dist=92294;dist=192461
4	75800001	75850000	3.03249	intergenic	TRNAR-ACG_4;MIR2420	dist=117294;dist=167461
4	81025001	81075000	2.79494	exonic	CDK13
4	112325001	112375000	2.65349	exonic	ZNF212;ZNF783
4	113150001	113200000	4.3841	intergenic	LOC512867;LOC768255	dist=11008;dist=33307
4	113175001	113225000	2.67348	intergenic	LOC512867;LOC768255	dist=36008;dist=8307
4	119325001	119375000	2.83108	exonic	NCAPG2;PTPRN2
4	119350001	119400000	2.71129	exonic	NCAPG2
4	119375001	119425000	2.75544	exonic	NCAPG2
4	119400001	119450000	2.97095	exonic	ESYT2;NCAPG2
4	119425001	119475000	3.00711	exonic	ESYT2
4	119450001	119500000	3.10608	exonic	ESYT2
4	119475001	119525000	3.00945	exonic	ESYT2
4	119500001	119550000	3.1336	exonic	DYNC2I1;ESYT2
4	119525001	119575000	2.90169	exonic	DYNC2I1
4	119550001	119600000	2.75747	exonic	DYNC2I1
4	119575001	119625000	2.92569	UTR3	DYNC2I1	XM_059886020.1:c.*2587_*2902delins0;XM_059886022.1:c.*2587_*2902delins0;XM_059886017.1:c.*2587_*2902delins0;XM_059886018.1:c.*2587_*2902delins0;XM_059886019.1:c.*2587_*2902delins0
4	119600001	119650000	2.91902	exonic	VIPR2
4	119625001	119675000	2.9195	exonic	VIPR2
4	119650001	119700000	3.04089	exonic	VIPR2
4	119675001	119725000	2.88324	exonic	VIPR2
4	119700001	119750000	2.70338	ncRNA_exonic	LOC104972309
5	24850001	24900000	2.65539	exonic	FGD6;VEZT
5	24900001	24950000	4.79409	exonic	LOC112446660;VEZT
5	41650001	41700000	2.96256	intergenic	ABCD2;KIF21A	dist=166495;dist=32670
5	43300001	43350000	2.98273	UTR3	LOC107131684	XM_059887266.1:c.*1844_*2398delins0
5	47450001	47500000	3.09902	exonic	GRIP1;HELB
5	47475001	47525000	5.66197	exonic	HELB
5	47500001	47550000	4.3128	exonic	HELB
5	47525001	47575000	4.67578	exonic	IRAK3
5	47550001	47600000	6.32538	exonic	IRAK3
5	47575001	47625000	6.39246	exonic	IRAK3
5	47600001	47650000	9.34128	exonic	IRAK3;TMBIM4
5	47625001	47675000	8.77953	exonic	LLPH;TMBIM4
5	47675001	47725000	2.66634	intergenic	LLPH;TRNAS-GGA_32	dist=1815;dist=37617
5	47700001	47750000	3.1202	intergenic	LLPH;TRNAS-GGA_32	dist=26815;dist=12617
5	47825001	47875000	3.36586	exonic	HMGA2
5	47850001	47900000	2.72228	intronic	HMGA2
5	48400001	48450000	3.24498	exonic	MSRB3
5	48425001	48475000	4.58675	exonic	MSRB3
5	48450001	48500000	4.73702	exonic	MSRB3
5	48475001	48525000	5.32694	exonic	MSRB3
5	48500001	48550000	5.44346	exonic	LEMD3;MSRB3
5	48525001	48575000	6.72327	exonic	LEMD3
5	48550001	48600000	7.08019	exonic	LEMD3
5	48575001	48625000	5.43571	exonic	LEMD3
5	48600001	48650000	4.00146	exonic	LEMD3
5	48625001	48675000	3.33997	intergenic	LEMD3;WIF1	dist=10597;dist=12612
5	55100001	55150000	2.991	intergenic	LOC132345296;ATP23	dist=147165;dist=366050
5	56775001	56825000	2.85645	exonic	ATP5F1B;BAZ2A;PTGES3
5	56800001	56850000	3.13116	exonic	BAZ2A;RBMS2
5	56875001	56925000	3.27076	exonic	GLS2;RBMS2;SPRYD4
5	57400001	57450000	3.01837	exonic	DNAJC14;MMP19;ORMDL2;SARNP;TMEM198B
5	57700001	57750000	3.5704	exonic	OR6C267;OR6C288;OR6C4
5	57775001	57825000	3.05442	exonic	OR6C22;OR6C264
5	57800001	57850000	9.13837	exonic	OR6C22
5	58025001	58075000	7.1804	exonic	OR6C202
5	58275001	58325000	3.34698	exonic	OR6C2
5	58550001	58600000	5.09302	exonic	LOC787833;OR6C1Q;OR6C75
5	58575001	58625000	4.90244	exonic	LOC787833;OR6C1Q;OR6C7H
5	58675001	58725000	2.99219	exonic	OR6C7G
5	59175001	59225000	15.6251	exonic	OR6C69G
5	59200001	59250000	10.8593	exonic	OR6C69G
5	59225001	59275000	6.63208	exonic	OR6C69;OR6C74C
5	65500001	65550000	2.67666	exonic	CHPT1;SYCP3
5	65525001	65575000	2.80742	exonic	CHPT1;GNPTAB;SYCP3
5	66325001	66375000	2.65429	ncRNA_exonic	LOC101902701
5	66450001	66500000	3.36349	ncRNA_exonic	LOC101902701
5	72075001	72125000	3.57974	exonic	LARGE1
5	72100001	72150000	4.41596	exonic	LARGE1
5	72125001	72175000	6.27241	exonic	LARGE1
5	72150001	72200000	3.62669	intronic	LARGE1
5	72175001	72225000	3.131	intronic	LARGE1
5	72200001	72250000	3.80758	intronic	LARGE1
5	72225001	72275000	3.72615	exonic	LARGE1
5	72250001	72300000	2.75237	exonic	LARGE1
5	72325001	72375000	3.38573	UTR5	LARGE1	XM_059886204.1:c.103869_103743delins0
5	72350001	72400000	3.25803	UTR5	LARGE1	XM_059886204.1:c.103869_103743delins0
5	72500001	72550000	2.66776	intergenic	LARGE1;LOC101905163	dist=83885;dist=597970
5	72525001	72575000	2.74225	intergenic	LARGE1;LOC101905163	dist=108885;dist=572970
5	72700001	72750000	3.02529	intergenic	LARGE1;LOC101905163	dist=283885;dist=397970
5	72725001	72775000	4.00814	intergenic	LARGE1;LOC101905163	dist=308885;dist=372970
5	72750001	72800000	4.85746	intergenic	LARGE1;LOC101905163	dist=333885;dist=347970
5	72775001	72825000	3.76799	intergenic	LARGE1;LOC101905163	dist=358885;dist=322970
5	72800001	72850000	2.90853	intergenic	LARGE1;LOC101905163	dist=383885;dist=297970
5	73200001	73250000	3.15182	intergenic	LOC101905163;TRNAR-CCU_7	dist=37248;dist=40781
5	74850001	74900000	4.77738	exonic	TXN2
5	74875001	74925000	4.2858	exonic	FOXRED2;TXN2
5	74900001	74950000	3.06272	exonic	EIF3D;FOXRED2
5	89225001	89275000	3.90757	intronic	PDE3A
5	89575001	89625000	4.88681	intergenic	PDE3A;AEBP2	dist=78389;dist=843632
5	107250001	107300000	3.72749	exonic	CCDC77;KDM5A
5	107275001	107325000	4.35382	exonic	CCDC77;KDM5A
5	107300001	107350000	3.61458	exonic	B4GALNT3;CCDC77
5	107325001	107375000	2.81329	exonic	B4GALNT3;LOC132345375
5	110300001	110350000	2.7966	exonic	CBY1;GTPBP1;JOSD1;TOMM22
5	110325001	110375000	4.00219	exonic	GTPBP1;JOSD1;SUN2
5	112125001	112175000	4.44011	exonic	RBX1;XPNPEP3
5	112150001	112200000	2.64402	exonic	RBX1;XPNPEP3
5	112375001	112425000	3.02352	exonic	CHADL;L3MBTL2;RANGAP1
5	112400001	112450000	3.18345	exonic	RANGAP1
5	112425001	112475000	2.8093	exonic	ZC3H7B
5	112450001	112500000	3.11758	exonic	TEF;ZC3H7B
5	112475001	112525000	3.63976	exonic	TEF;ZC3H7B
5	112975001	113025000	3.20076	exonic	SEPTIN3;WBP2NL
5	113000001	113050000	3.87127	exonic	NAGA;NDUFA6;PHETA2;SMDT1;WBP2NL
5	113400001	113450000	2.87386	exonic	POLDIP3;RRP7;SERHL2
5	113425001	113475000	2.86273	exonic	CYB5R3;POLDIP3;RRP7;SERHL2
5	113450001	113500000	3.1191	exonic	CYB5R3;POLDIP3
5	115775001	115825000	4.01002	exonic	RIBC2;SMC1B
5	115800001	115850000	2.74681	exonic	RIBC2;SMC1B
5	119550001	119600000	2.97322	exonic	PANX2;SELENOO;TRABD;TUBGCP6
5	119575001	119625000	2.79761	exonic	HDAC10;MAPK12;SELENOO;TUBGCP6
6	5675001	5725000	2.96998	ncRNA_exonic	TRNAG-CCC_54
6	16950001	17000000	3.13052	intergenic	LOC132345477;LOC132345570	dist=27056;dist=81507
6	19875001	19925000	3.38505	exonic	TET2
6	19900001	19950000	3.04602	exonic	TET2
6	32100001	32150000	2.81199	intronic	GRID2
6	32125001	32175000	2.67259	intronic	GRID2
6	111625001	111675000	3.33952	intergenic	LOC132345591;LDB2	dist=37400;dist=23867
6	111650001	111700000	3.15735	exonic	LDB2
6	111675001	111725000	2.70749	exonic	LDB2
6	112250001	112300000	2.98103	intergenic	LOC132345554;LOC112447222	dist=45155;dist=186728
6	117300001	117350000	2.68148	exonic	FGFRL1;LOC132345558;RNF212
7	8000001	8050000	2.82736	exonic	ILVBL;OR1I1;OR1I4;SYDE1
7	10775001	10825000	12.9326	exonic	LOC100299045;LOC100300051
7	10800001	10850000	3.12798	exonic	LOC100299045;LOC100300051
7	10875001	10925000	11.345	intronic	LOC100299045
7	10900001	10950000	11.6944	intronic	LOC100299045
7	10925001	10975000	8.12383	intronic	LOC100299045
7	10950001	11000000	2.98913	intronic	LOC100299045
7	15425001	15475000	2.65349	exonic	LOC107132610;SMARCA4
7	15450001	15500000	3.2242	exonic	SMARCA4
7	15475001	15525000	2.98951	exonic	SMARCA4
7	18425001	18475000	3.01201	exonic	CAPS;NDUFA11;RANBP3;VMAC
7	18900001	18950000	4.01709	UTR5	PTPRS	XM_059888644.1:c.-45019_-44831delins0
7	19625001	19675000	5.08213	exonic	HDGFL2;PLIN4;UBXN6
7	19650001	19700000	5.26385	exonic	CHAF1A;UBXN6
7	19675001	19725000	4.12286	exonic	CHAF1A;SH3GL1
7	19700001	19750000	3.3953	exonic	CHAF1A;MPND;SH3GL1;STAP2
7	19825001	19875000	2.8513	exonic	ANKRD24;CREB3L3;SIRT6
7	19900001	19950000	3.05806	exonic	MAP2K2
7	19925001	19975000	2.69529	exonic	MAP2K2;ZBTB7A
7	39325001	39375000	3.47225	exonic	COL23A1
7	41700001	41750000	6.58182	intergenic	OR2AJ9;OR2L2B	dist=17389;dist=23074
7	43125001	43175000	2.81363	exonic	CDC34;MADCAM1;ODF3L2;SHC2;TPGS1
7	43325001	43375000	2.87884	exonic	MISP;PTBP1
7	43350001	43400000	2.74535	exonic	AZU1;PLPPR3;PTBP1
7	43375001	43425000	2.64993	exonic	AZU1;CFD;ELANE;MED16;PLPPR3;PRTN3;PTBP1
7	44575001	44625000	2.99054	exonic	HSPA4;ZCCHC10
7	44600001	44650000	2.65171	exonic	HSPA4
7	47325001	47375000	3.45668	exonic	FBXL21;IL9
7	47350001	47400000	3.13522	exonic	FBXL21;LECT2
7	48600001	48650000	3.34812	intronic	SPOCK1
7	48625001	48675000	4.34317	intronic	SPOCK1
7	48650001	48700000	4.94455	intronic	SPOCK1
7	48675001	48725000	5.03561	exonic	SPOCK1
7	48700001	48750000	4.80486	exonic	SPOCK1
7	48725001	48775000	3.36679	exonic	SPOCK1
7	49000001	49050000	3.10695	intergenic	SPOCK1;KLHL3	dist=51958;dist=15397
7	49025001	49075000	3.38594	exonic	KLHL3
7	49150001	49200000	2.77145	exonic	KLHL3
7	49175001	49225000	3.27657	exonic	HNRNPA0;KLHL3
7	49200001	49250000	2.74154	exonic	HNRNPA0
7	49750001	49800000	3.04022	exonic	KDM3B
7	49775001	49825000	3.60795	exonic	KDM3B;REEP2
7	49800001	49850000	2.79407	exonic	EGR1;KDM3B;REEP2
7	49900001	49950000	3.25502	exonic	HSPA9
7	49925001	49975000	3.4196	intronic	CTNNA1
7	49950001	50000000	2.89217	intronic	CTNNA1
7	50050001	50100000	3.97311	UTR5	CTNNA1	XM_024994299.2:c.-25504_-25000delins0;XM_024994300.2:c.-25504_-25331delins0;NM_001035366.1:c.-25490_-25423delins0
7	50075001	50125000	3.71306	exonic	CTNNA1
7	50100001	50150000	3.43308	exonic	CTNNA1
7	50125001	50175000	3.22013	exonic	CTNNA1
7	50150001	50200000	4.20583	exonic	LRRTM2
7	50175001	50225000	5.48468	exonic	CTNNA1;LRRTM2
7	50200001	50250000	5.16022	exonic	CTNNA1
7	50225001	50275000	5.54403	exonic	CTNNA1;SIL1
7	50250001	50300000	5.55637	exonic	CTNNA1;SIL1
7	50275001	50325000	5.07078	intronic	SIL1
7	50300001	50350000	4.81587	exonic	SIL1
7	50325001	50375000	4.88792	exonic	SIL1
7	50350001	50400000	4.05744	exonic	SIL1
7	50375001	50425000	3.32141	intronic	SIL1
7	50400001	50450000	4.17286	exonic	SIL1
7	50425001	50475000	4.31489	exonic	SIL1
7	50450001	50500000	4.2263	UTR5	SIL1	XM_059888184.1:c.48877_48774delins0
7	50475001	50525000	3.92041	UTR5	SIL1	XM_005209442.5:c.70363_70340delins0;XM_005209441.5:c.70315_70230delins0;XM_010807353.4:c.70315_70222delins0;NM_001075808.2:c.70195_70083delins0;XM_005209439.5:c.70165_69938delins0;XM_059888184.1:c.48877_48774delins0
7	50500001	50550000	3.65432	UTR5	SIL1	XM_005209442.5:c.70363_70340delins0;XM_005209441.5:c.70315_70230delins0;XM_010807353.4:c.70315_70222delins0;NM_001075808.2:c.70195_70083delins0;XM_005209439.5:c.70165_69938delins0
7	50625001	50675000	3.92907	exonic	MZB1;PAIP2;PROB1;SLC23A1;SPATA24
7	50650001	50700000	4.43988	exonic	DNAJC18;MZB1;PROB1;SLC23A1;SPATA24
7	50675001	50725000	5.02337	exonic	DNAJC18;ECSCR;SPATA24
7	50700001	50750000	5.41912	exonic	DNAJC18;ECSCR;SMIM33;STING1
7	50725001	50775000	5.36838	exonic	ECSCR;SMIM33;STING1
7	50750001	50800000	3.71155	exonic	UBE2D2
7	50775001	50825000	3.06137	exonic	UBE2D2
7	50800001	50850000	3.79143	exonic	UBE2D2
7	50825001	50875000	5.15228	exonic	UBE2D2
7	50850001	50900000	4.95423	exonic	CXXC5
7	50875001	50925000	4.26972	exonic	CXXC5
7	50900001	50950000	4.07531	ncRNA_exonic	LOC112447552
7	50925001	50975000	4.48744	ncRNA_exonic	LOC112447552
7	50950001	51000000	5.52464	exonic	PSD2
7	50975001	51025000	4.72195	exonic	PSD2
7	51400001	51450000	3.04549	exonic	CYSTM1;PFDN1
7	51425001	51475000	3.6215	exonic	CYSTM1;PFDN1
7	51450001	51500000	2.70573	exonic	PFDN1
7	51550001	51600000	2.96415	exonic	SLC4A9
7	52125001	52175000	2.81563	exonic	PCDHB1
7	52150001	52200000	2.89749	exonic	LOC504207;PCDHB1
7	52175001	52225000	2.92314	exonic	LOC504207;LOC616427
7	52325001	52375000	3.14535	exonic	LOC615130;LOC786553;PCDHB11
7	52350001	52400000	4.0394	exonic	LOC786553;SLC25A2;TAF7
7	52475001	52525000	5.04935	exonic	LOC101904103;PCDHGA8
7	52500001	52550000	3.91851	exonic	LOC101902907;LOC101904103
7	52600001	52650000	3.4309	exonic	LOC132345761
7	52625001	52675000	4.17013	exonic	DIAPH1;LOC132345761
7	52650001	52700000	3.8802	exonic	DIAPH1;LOC132345761
7	52725001	52775000	3.92176	exonic	ARAP3;FCHSD1;HDAC3;RELL2
7	52750001	52800000	4.92425	exonic	ARAP3
7	54100001	54150000	4.39795	exonic	ARHGAP26
7	54125001	54175000	4.64931	intronic	ARHGAP26
7	54150001	54200000	3.38673	exonic	ARHGAP26
7	54175001	54225000	4.43933	exonic	ARHGAP26
7	54200001	54250000	2.68178	exonic	ARHGAP26
7	54275001	54325000	2.86983	exonic	ARHGAP26
7	56025001	56075000	2.74525	ncRNA_exonic	LOC112447611
8	7075001	7125000	3.51713	exonic	GLRA3
8	7100001	7150000	3.23202	exonic	GLRA3
8	7125001	7175000	3.35842	exonic	GLRA3
8	7150001	7200000	3.97407	exonic	GLRA3
8	7175001	7225000	3.58801	UTR5	ADAM29	XM_024996043.2:c.-19862_-19757delins0;XM_059889333.1:c.-20024_-19919delins0;XM_024996044.2:c.-19854_-19757delins0;XM_059889334.1:c.-20015_-19919delins0
8	7525001	7575000	2.74492	UTR5	CTSB	XM_059888942.1:c.-12331_-3498delins0;XM_005209822.5:c.-12331_-12270delins0
8	39425001	39475000	3.29209	exonic	JAK2
8	39450001	39500000	4.05799	exonic	JAK2
8	39475001	39525000	3.01401	exonic	RCL1
8	47700001	47750000	2.89758	intergenic	TRPM3;CEMIP2	dist=381491;dist=173880
8	47725001	47775000	2.79397	intergenic	TRPM3;CEMIP2	dist=406491;dist=148880
8	53050001	53100000	3.14027	exonic	FOXB2
8	53075001	53125000	4.2874	intergenic	FOXB2;VPS13A	dist=9581;dist=54277
8	53100001	53150000	4.6118	intergenic	FOXB2;VPS13A	dist=34581;dist=29277
8	53125001	53175000	4.22422	intergenic	FOXB2;VPS13A	dist=59581;dist=4277
8	53150001	53200000	3.10787	exonic	VPS13A
8	53175001	53225000	3.28412	exonic	VPS13A
8	53200001	53250000	3.60394	exonic	VPS13A
8	53225001	53275000	3.3918	exonic	VPS13A
8	53250001	53300000	3.61264	exonic	VPS13A
8	53275001	53325000	3.95244	exonic	VPS13A
8	53300001	53350000	3.6927	exonic	VPS13A
8	53325001	53375000	3.55965	exonic	VPS13A
8	53350001	53400000	3.57616	exonic	VPS13A
8	53375001	53425000	3.04223	exonic	VPS13A
8	53625001	53675000	3.32372	exonic	GNA14
8	58600001	58650000	3.00277	downstream	TRNAG-CCC_77	dist=814
8	59575001	59625000	2.71381	exonic	UNC13B
8	60125001	60175000	2.71437	exonic	LOC100337274;OR13E15;OR13J1D;OR13J1G
8	60975001	61025000	3.02151	exonic	PAX5
8	61000001	61050000	2.98301	exonic	PAX5
8	61025001	61075000	2.65332	exonic	PAX5
8	70050001	70100000	3.76173	intronic	PEBP4
8	70475001	70525000	3.166	exonic	LOXL2
8	70500001	70550000	8.1352	UTR5;UTR3	LOXL2;ENTPD4	NM_001099053.1:c.32165_31893delins0;XM_024995788.2:c.*3828_*2241delins0;XM_024995789.2:c.*3828_*2241delins0;XM_024995786.2:c.*3828_*2241delins0
8	70525001	70575000	6.97097	exonic	ENTPD4
8	70550001	70600000	6.46022	exonic	ENTPD4
8	70575001	70625000	4.5708	exonic	ENTPD4
8	71075001	71125000	2.74907	intergenic	LOC132345973;LOC132345974	dist=27671;dist=137048
8	71800001	71850000	2.83308	intergenic	ADAM7;NEFM	dist=93964;dist=331225
8	82125001	82175000	2.77462	exonic	PTCH1
8	84550001	84600000	2.74766	exonic	WNK2
8	84575001	84625000	3.56694	exonic	WNK2
8	84600001	84650000	2.97464	exonic	WNK2
9	37350001	37400000	2.93147	intergenic	LOC104969531;LOC132346222	dist=221881;dist=67037
9	37375001	37425000	3.24126	intergenic	LOC104969531;LOC132346222	dist=246881;dist=42037
9	37400001	37450000	3.55815	intergenic	LOC104969531;LOC132346222	dist=271881;dist=17037
9	37425001	37475000	3.0285	ncRNA_exonic	LOC132346222
9	38600001	38650000	3.1347	UTR5	FYN	NM_001077972.1:c.-99160_-98921delins0
9	38625001	38675000	2.97014	splicing	FYN
9	38650001	38700000	2.8448	ncRNA_exonic	LOC112448036
9	38750001	38800000	2.72659	exonic	FYN
9	38775001	38825000	3.68737	exonic	FYN
9	38800001	38850000	3.01708	exonic	TRAF3IP2
9	60675001	60725000	2.68913	ncRNA_exonic	LOC132346114
9	60700001	60750000	3.00139	exonic	RRAGD
9	60725001	60775000	2.94767	exonic	RRAGD
9	75050001	75100000	3.28786	exonic	IFNGR1;IL22RA2
9	75075001	75125000	3.5692	exonic	IFNGR1
9	102675001	102725000	3.05641	exonic	SMOC2
9	102700001	102750000	3.72465	exonic	SMOC2
9	102725001	102775000	2.98619	exonic	SMOC2
10	9850001	9900000	2.99099	exonic	ARSB
10	9875001	9925000	3.42013	exonic	ARSB
10	9900001	9950000	3.60909	exonic	ARSB
10	9925001	9975000	3.48284	exonic	ARSB
10	9950001	10000000	2.78898	exonic	ARSB
10	10000001	10050000	3.48917	exonic	ARSB
10	17325001	17375000	3.0759	ncRNA_exonic	LOC132346337
10	18200001	18250000	2.98292	exonic	THSD4
10	18225001	18275000	2.71	exonic	THSD4
10	18300001	18350000	3.29843	intronic	THSD4
10	18325001	18375000	2.6991	intronic	THSD4
10	18350001	18400000	2.65737	exonic	THSD4
10	18375001	18425000	2.75847	exonic	THSD4
10	18425001	18475000	3.05636	intronic	THSD4
10	18450001	18500000	3.66903	intronic	THSD4
10	19050001	19100000	2.86801	exonic	LOC132346317;SENP8
10	25675001	25725000	2.76462	exonic	METTL3;RAB2B;TOX4
10	25725001	25775000	2.68954	exonic	CHD8;SUPT16H
10	25750001	25800000	2.92437	exonic	CHD8;SUPT16H
10	25850001	25900000	2.97261	exonic	RPGRIP1
10	25875001	25925000	2.88275	exonic	HNRNPC
10	25900001	25950000	2.85375	exonic	HNRNPC
10	26000001	26050000	4.01626	exonic	ARHGEF40;LOC100300237;ZNF219
10	36525001	36575000	2.78287	exonic	INO80
10	36550001	36600000	3.22014	exonic	INO80
10	36575001	36625000	3.11144	exonic	INO80
10	36600001	36650000	3.64903	exonic	INO80;LOC101906855
10	36625001	36675000	3.60941	exonic	LOC101906855
10	36650001	36700000	3.24955	exonic	EXD1
10	36675001	36725000	3.11293	exonic	CHP1;EXD1
10	36700001	36750000	2.96734	exonic	CHP1;EXD1
10	58675001	58725000	3.05568	exonic	SCG3
10	66500001	66550000	2.8386	exonic	BMP4
11	3575001	3625000	2.82975	exonic	CNGA3
11	3600001	3650000	3.04153	exonic	CNGA3
11	3625001	3675000	2.71051	UTR5	INPP4A	XM_059891343.1:c.-66261_-66171delins0;XM_059891346.1:c.-66261_-66171delins0;XM_059891344.1:c.-66261_-66171delins0;XM_059891348.1:c.-66261_-66171delins0;XM_024998883.2:c.-66261_-66171delins0;XM_024998888.2:c.-66261_-66171delins0;XM_059891349.1:c.-66261_-66171delins0;XM_059891345.1:c.-66261_-66171delins0;XM_059891342.1:c.-66261_-66171delins0;XM_059891347.1:c.-66261_-66171delins0
11	3650001	3700000	3.70273	UTR5	INPP4A	XM_059891343.1:c.-66261_-66171delins0;XM_059891346.1:c.-66261_-66171delins0;XM_059891344.1:c.-66261_-66171delins0;XM_059891348.1:c.-66261_-66171delins0;XM_024998883.2:c.-66261_-66171delins0;XM_024998888.2:c.-66261_-66171delins0;XM_059891349.1:c.-66261_-66171delins0;XM_059891345.1:c.-66261_-66171delins0;XM_059891342.1:c.-66261_-66171delins0;XM_059891347.1:c.-66261_-66171delins0
11	3675001	3725000	3.25829	exonic	INPP4A
11	3700001	3750000	2.67393	exonic	INPP4A
11	58800001	58850000	2.92365	ncRNA_exonic	LOC132346516
11	58975001	59025000	2.73983	intergenic	LOC132346516;LOC112448801	dist=135345;dist=649170
11	60700001	60750000	4.88188	UTR5	B3GNT2	XM_059891219.1:c.-48393_-31080delins0;NM_001102497.2:c.-29846_-29601delins0
11	60725001	60775000	4.79504	exonic	B3GNT2
11	60750001	60800000	3.76177	exonic	B3GNT2
11	60775001	60825000	3.53479	intergenic	B3GNT2;TMEM17	dist=18460;dist=178739
11	60850001	60900000	2.89486	intergenic	B3GNT2;TMEM17	dist=93460;dist=103739
11	60875001	60925000	3.04844	intergenic	B3GNT2;TMEM17	dist=118460;dist=78739
11	60900001	60950000	3.29567	intergenic	B3GNT2;TMEM17	dist=143460;dist=53739
11	60925001	60975000	3.96035	intergenic	B3GNT2;TMEM17	dist=168460;dist=28739
11	60950001	61000000	4.75709	intergenic	B3GNT2;TMEM17	dist=193460;dist=3739
11	60975001	61025000	3.17901	exonic	TMEM17
11	61025001	61075000	2.89789	intergenic	TMEM17;LOC112448877	dist=13626;dist=52507
11	61100001	61150000	3.77327	ncRNA_exonic	LOC112448877
11	61200001	61250000	2.94348	exonic	EHBP1
11	61225001	61275000	3.92356	exonic	EHBP1
11	61250001	61300000	4.76125	exonic	EHBP1
11	61275001	61325000	6.06778	intronic	EHBP1
11	61300001	61350000	6.02855	exonic	EHBP1
11	61325001	61375000	6.58375	exonic	EHBP1
11	61350001	61400000	4.29798	exonic	EHBP1
11	61375001	61425000	2.72314	intronic	EHBP1
11	61475001	61525000	2.67592	exonic	EHBP1
11	61500001	61550000	2.81393	exonic	EHBP1;OTX1
11	61525001	61575000	4.06392	exonic	EHBP1;OTX1
11	61550001	61600000	4.20881	exonic	OTX1
11	61575001	61625000	4.0526	intergenic	OTX1;WDPCP	dist=23365;dist=94163
11	61600001	61650000	3.47408	intergenic	OTX1;WDPCP	dist=48365;dist=69163
11	61625001	61675000	3.89174	intergenic	OTX1;WDPCP	dist=73365;dist=44163
11	61650001	61700000	4.88137	intergenic	OTX1;WDPCP	dist=98365;dist=19163
11	61675001	61725000	3.48901	exonic	WDPCP
11	62325001	62375000	2.79094	exonic	UGP2;VPS54
11	62775001	62825000	2.65657	intergenic	LOC107132935;LOC132346590	dist=134305;dist=10887
11	62800001	62850000	3.02811	ncRNA_exonic	LOC132346590
11	62825001	62875000	2.76135	exonic	LGALSL
11	65300001	65350000	2.96086	intergenic	LOC132346596;LOC100139826	dist=6008;dist=178831
11	65350001	65400000	3.23072	intergenic	LOC132346596;LOC100139826	dist=56008;dist=128831
11	65375001	65425000	3.53877	intergenic	LOC132346596;LOC100139826	dist=81008;dist=103831
11	67375001	67425000	3.17145	exonic	ANTXR1
11	67400001	67450000	3.36753	exonic	ANTXR1
11	67700001	67750000	3.99255	exonic	GFPT1
11	67725001	67775000	3.95923	exonic	GFPT1
11	67750001	67800000	3.88037	exonic	GFPT1;NFU1
11	67775001	67825000	3.11696	exonic	NFU1
11	68025001	68075000	4.55191	intergenic	AAK1;ANXA4	dist=33656;dist=49890
11	68050001	68100000	4.95199	intergenic	AAK1;ANXA4	dist=58656;dist=24890
11	68075001	68125000	4.71333	exonic	ANXA4
11	68100001	68150000	4.81451	exonic	ANXA4
11	68125001	68175000	5.76562	exonic	ANXA4
11	68150001	68200000	7.00674	exonic	ANXA4;GMCL1
11	68175001	68225000	6.26958	exonic	GMCL1
11	68200001	68250000	5.19038	exonic	GMCL1;SNRNP27
11	68225001	68275000	5.4169	exonic	GMCL1;MXD1;SNRNP27
11	68250001	68300000	5.49285	exonic	MXD1
11	68275001	68325000	4.52262	exonic	ASPRV1;MXD1
11	68300001	68350000	4.89226	exonic	ASPRV1
11	68325001	68375000	6.21204	ncRNA_exonic	LOC101905499;LOC132346598
11	68350001	68400000	6.28848	ncRNA_exonic	LOC101905499
11	68375001	68425000	5.34416	exonic	PCBP1
11	68400001	68450000	4.11426	exonic	PCBP1
11	68425001	68475000	3.58452	exonic	C11H2orf42
11	68450001	68500000	3.02055	exonic	C11H2orf42;TIA1
11	75175001	75225000	3.00818	exonic	ATAD2B
11	75200001	75250000	2.78231	exonic	ATAD2B;KLHL29
11	75225001	75275000	3.8253	exonic	KLHL29
11	75250001	75300000	3.51814	exonic	KLHL29
11	77200001	77250000	2.67488	intergenic	LOC132346611;LOC112448818	dist=942919;dist=8738
11	77225001	77275000	2.67406	ncRNA_exonic	LOC112448818
11	101550001	101600000	3.20679	exonic	PRRC2B
11	101575001	101625000	3.27785	exonic	POMT1;PRRC2B
11	101600001	101650000	2.93391	exonic	POMT1;PRRC2B;UCK1
12	20000001	20050000	2.84871	intergenic	LOC132346703;LOC112449044	dist=407051;dist=36162
12	21475001	21525000	2.79691	upstream	NEK5	dist=251
12	26025001	26075000	2.95915	exonic	NBEA
12	26050001	26100000	3.37227	exonic	NBEA
12	26075001	26125000	3.47547	exonic	NBEA
12	26100001	26150000	3.16412	exonic	NBEA
12	26300001	26350000	2.6507	exonic	NBEA
12	26325001	26375000	2.7791	exonic	NBEA
12	26350001	26400000	2.78127	intronic	NBEA
12	26375001	26425000	2.89448	intronic	NBEA
12	26400001	26450000	3.06533	exonic	NBEA
12	26425001	26475000	2.99161	exonic	NBEA
12	32300001	32350000	3.89575	exonic	POLR1D
12	32325001	32375000	2.92542	exonic	LNX2
12	71075001	71125000	3.47994	intronic	LOC100337053
12	71100001	71150000	3.27258	exonic	LOC522174
13	21150001	21200000	2.66795	exonic	MALRD1
13	22500001	22550000	2.67412	intergenic	NEBL;MIR2285D	dist=25141;dist=67865
13	22525001	22575000	2.75735	intergenic	NEBL;MIR2285D	dist=50141;dist=42865
13	22700001	22750000	2.66113	exonic	MLLT10;SKIDA1
13	22725001	22775000	6.05936	exonic	MLLT10;SKIDA1
13	22750001	22800000	6.14796	exonic	MLLT10
13	22775001	22825000	4.52728	exonic	MLLT10
13	22800001	22850000	4.31273	exonic	MLLT10
13	22825001	22875000	4.92558	exonic	MLLT10
13	22850001	22900000	4.9217	exonic	MLLT10
13	22875001	22925000	4.68156	exonic	MLLT10
13	22900001	22950000	4.22309	exonic	MLLT10
13	22925001	22975000	3.80539	exonic	DNAJC1;MLLT10
13	22950001	23000000	3.73227	exonic	DNAJC1;MLLT10
13	22975001	23025000	3.03364	exonic	DNAJC1
13	23150001	23200000	2.87432	intergenic	DNAJC1;TRNAS-GGA_74	dist=1236;dist=109522
13	23175001	23225000	3.7183	intergenic	DNAJC1;TRNAS-GGA_74	dist=26236;dist=84522
13	23200001	23250000	3.23206	intergenic	DNAJC1;TRNAS-GGA_74	dist=51236;dist=59522
13	23225001	23275000	3.69431	intergenic	DNAJC1;TRNAS-GGA_74	dist=76236;dist=34522
13	23250001	23300000	4.74746	intergenic	DNAJC1;TRNAS-GGA_74	dist=101236;dist=9522
13	23275001	23325000	3.96074	ncRNA_exonic	TRNAS-GGA_74
13	23300001	23350000	3.39853	ncRNA_exonic	TRNAN-GUU_25;TRNAS-GGA_74
13	23325001	23375000	3.45847	ncRNA_exonic	TRNAN-GUU_25
13	23350001	23400000	3.20476	intergenic	TRNAN-GUU_25;COMMD3	dist=5792;dist=25884
13	23375001	23425000	3.19109	upstream	COMMD3	dist=884
13	23400001	23450000	3.43037	exonic	BMI1;COMMD3
13	23425001	23475000	3.10999	exonic	BMI1;COMMD3;SPAG6
13	23450001	23500000	2.82035	exonic	SPAG6
13	23475001	23525000	2.65477	exonic	SPAG6
13	23550001	23600000	2.84559	ncRNA_exonic	LOC112449268
13	23575001	23625000	2.83642	exonic	PIP4K2A
13	23600001	23650000	3.2189	exonic	PIP4K2A
13	23625001	23675000	3.12479	exonic	PIP4K2A
13	23650001	23700000	2.86138	exonic	PIP4K2A
13	23675001	23725000	3.40996	exonic	PIP4K2A
13	23700001	23750000	3.84148	intronic	PIP4K2A
13	23725001	23775000	3.67231	intronic	PIP4K2A
13	23750001	23800000	3.21705	intronic	PIP4K2A
13	23850001	23900000	4.86338	ncRNA_exonic	LOC112449429
13	23875001	23925000	4.67744	ncRNA_exonic	LOC112449429
13	23900001	23950000	3.65994	intergenic	LOC112449429;ARMC3	dist=9528;dist=14716
13	23925001	23975000	3.09967	exonic	ARMC3
13	24200001	24250000	2.70371	exonic	C13H10orf67;PTF1A
13	24225001	24275000	2.95538	exonic	C13H10orf67
13	24400001	24450000	3.00758	ncRNA_exonic	LOC132346885
13	31500001	31550000	2.97268	exonic	CUBN
13	31525001	31575000	4.97634	exonic	CUBN;TRDMT1
13	31550001	31600000	4.67258	exonic	TRDMT1
13	33325001	33375000	5.56534	exonic	KIF5B
13	33350001	33400000	4.15332	exonic	KIF5B
13	33375001	33425000	3.28757	ncRNA_exonic	LOC112449435
13	33400001	33450000	3.18144	exonic	ARHGAP12
13	33425001	33475000	2.86776	exonic	ARHGAP12
13	33450001	33500000	2.79577	exonic	ARHGAP12
13	33475001	33525000	2.77349	exonic	ARHGAP12
13	33500001	33550000	2.84002	exonic	ARHGAP12
13	33625001	33675000	4.08861	ncRNA_exonic	LOC112449276
13	39700001	39750000	2.79227	exonic	CFAP61
13	39725001	39775000	3.07079	exonic	CFAP61
13	39750001	39800000	3.4816	exonic	CFAP61
13	39900001	39950000	3.12962	exonic	RALGAPA2
13	39925001	39975000	3.11045	intronic	RALGAPA2
13	40100001	40150000	3.34665	exonic	RALGAPA2
13	40125001	40175000	5.05935	exonic	RALGAPA2
13	40150001	40200000	2.76743	exonic	RALGAPA2
13	40700001	40750000	3.04999	intergenic	LOC112449289;NKX2-2	dist=11352;dist=7714
13	48500001	48550000	3.11756	intergenic	FERMT1;BMP2	dist=187995;dist=602163
13	48525001	48575000	2.71942	intergenic	FERMT1;BMP2	dist=212995;dist=577163
13	57050001	57100000	2.70022	exonic	EDN3
13	57075001	57125000	3.99581	exonic	EDN3
13	61775001	61825000	2.7626	exonic	ASXL1;KIF3B
13	61800001	61850000	2.99554	exonic	ASXL1
14	25001	75000	5.08769	ncRNA_exonic	LOC112449589;LOC112449638
14	13475001	13525000	3.03442	ncRNA_exonic	LOC112449611
14	39225001	39275000	4.45873	intergenic	HNF4G;LOC112449647	dist=393660;dist=101441
14	39250001	39300000	4.72233	intergenic	HNF4G;LOC112449647	dist=418660;dist=76441
14	39275001	39325000	3.47649	intergenic	HNF4G;LOC112449647	dist=443660;dist=51441
14	39300001	39350000	3.08613	intergenic	HNF4G;LOC112449647	dist=468660;dist=26441
14	61425001	61475000	3.14063	exonic	ATP6V1C1
14	61450001	61500000	3.12754	UTR5	ATP6V1C1	NM_176676.1:c.15232_15097delins0
14	61475001	61525000	3.3379	intergenic	ATP6V1C1;AZIN1	dist=24296;dist=60971
14	61500001	61550000	3.21795	intergenic	ATP6V1C1;AZIN1	dist=49296;dist=35971
14	61525001	61575000	3.13395	intergenic	ATP6V1C1;AZIN1	dist=74296;dist=10971
14	61550001	61600000	3.16872	UTR5	AZIN1	NM_001082611.2:c.-18835_-18321delins0;XM_025001622.2:c.-18833_-18175delins0;XM_015474490.3:c.-18833_-18321delins0
14	61575001	61625000	3.21459	exonic	AZIN1
14	61600001	61650000	2.99537	exonic	AZIN1
14	61625001	61675000	3.20086	intergenic	AZIN1;TRNAE-UUC_79	dist=7971;dist=16700
14	72400001	72450000	2.74896	exonic	RUNX1T1
15	41800001	41850000	4.10256	exonic	ZBED5
15	41850001	41900000	2.85283	exonic	CTR9;EIF4G2
15	41875001	41925000	2.96529	exonic	CTR9;EIF4G2
15	44875001	44925000	32.6129	exonic	OR10AB6;OR5P1C
15	44900001	44950000	5.0063	exonic	OR10AB2;OR5P76B
15	62325001	62375000	2.73502	exonic	ELP4
15	80625001	80675000	3.01455	exonic	LOC132342275;LOC520402;SLC43A3
15	80725001	80775000	2.98781	exonic	RTN4RL2;SLC43A1
15	80750001	80800000	2.75186	exonic	SLC43A1;TIMM10
16	50001	100000	2.75421	intergenic	NONE;OR5L1C	dist=NONE;dist=403474
16	2850001	2900000	3.01016	exonic	CNTN2;RBBP5;TMEM81
16	2875001	2925000	5.56931	exonic	RBBP5
16	2900001	2950000	4.32195	exonic	DSTYK;RBBP5
16	2925001	2975000	4.47746	exonic	DSTYK
16	2950001	3000000	3.92456	exonic	DSTYK
16	2975001	3025000	3.48439	exonic	DSTYK;TMCC2
16	4575001	4625000	2.69329	intergenic	IL10;IL19	dist=19692;dist=2533
16	4800001	4850000	2.67665	exonic	C16H1orf116
16	4825001	4875000	2.69868	exonic	C16H1orf116;PFKFB2;YOD1
16	4850001	4900000	2.72145	exonic	PFKFB2;YOD1
16	4875001	4925000	4.29623	exonic	C4BPB;PFKFB2
16	4900001	4950000	5.08008	exonic	C4BPA;C4BPB
16	4925001	4975000	2.89946	exonic	C4BPA;C4BPB
16	6375001	6425000	4.87414	exonic	KCNT2
16	6400001	6450000	4.66247	intronic	KCNT2
16	6425001	6475000	4.93645	intronic	KCNT2
16	6450001	6500000	5.02056	intronic	KCNT2
16	6475001	6525000	4.03808	intronic	KCNT2
16	8050001	8100000	3.24238	intergenic	LOC132342416;LOC100848559	dist=301528;dist=28100
16	8075001	8125000	4.54222	intergenic	LOC132342416;LOC100848559	dist=326528;dist=3100
16	8100001	8150000	5.25226	ncRNA_exonic	LOC100848559
16	8125001	8175000	4.28056	ncRNA_exonic	LOC100848559
16	8150001	8200000	4.31468	ncRNA_exonic	LOC100848559
16	8175001	8225000	5.69679	intergenic	LOC100848559;LOC132342417	dist=22411;dist=537480
16	8200001	8250000	4.50024	intergenic	LOC100848559;LOC132342417	dist=47411;dist=512480
16	8225001	8275000	4.01288	intergenic	LOC100848559;LOC132342417	dist=72411;dist=487480
16	8250001	8300000	3.11735	intergenic	LOC100848559;LOC132342417	dist=97411;dist=462480
16	8275001	8325000	2.94648	intergenic	LOC100848559;LOC132342417	dist=122411;dist=437480
16	8300001	8350000	2.7463	intergenic	LOC100848559;LOC132342417	dist=147411;dist=412480
16	8375001	8425000	2.75124	intergenic	LOC100848559;LOC132342417	dist=222411;dist=337480
16	8475001	8525000	3.75159	intergenic	LOC100848559;LOC132342417	dist=322411;dist=237480
16	8500001	8550000	6.34708	intergenic	LOC100848559;LOC132342417	dist=347411;dist=212480
16	8525001	8575000	5.25158	intergenic	LOC100848559;LOC132342417	dist=372411;dist=187480
16	8550001	8600000	3.66486	intergenic	LOC100848559;LOC132342417	dist=397411;dist=162480
16	8575001	8625000	2.98205	intergenic	LOC100848559;LOC132342417	dist=422411;dist=137480
16	8600001	8650000	3.17597	intergenic	LOC100848559;LOC132342417	dist=447411;dist=112480
16	8625001	8675000	3.23975	intergenic	LOC100848559;LOC132342417	dist=472411;dist=87480
16	8650001	8700000	3.82982	intergenic	LOC100848559;LOC132342417	dist=497411;dist=62480
16	8675001	8725000	4.76279	intergenic	LOC100848559;LOC132342417	dist=522411;dist=37480
16	8700001	8750000	3.90383	intergenic	LOC100848559;LOC132342417	dist=547411;dist=12480
16	8725001	8775000	3.29818	ncRNA_exonic	LOC132342417
16	8825001	8875000	2.89415	intergenic	LOC132342417;LOC789494	dist=25667;dist=42623
16	8850001	8900000	3.06307	intergenic	LOC132342417;LOC789494	dist=50667;dist=17623
16	8875001	8925000	2.77536	exonic	LOC789494
16	8975001	9025000	3.39688	intergenic	LOC789494;LOC132342443	dist=54607;dist=611990
16	9000001	9050000	4.13742	intergenic	LOC789494;LOC132342443	dist=79607;dist=586990
16	9025001	9075000	3.85279	intergenic	LOC789494;LOC132342443	dist=104607;dist=561990
16	9200001	9250000	2.92639	intergenic	LOC789494;LOC132342443	dist=279607;dist=386990
16	9225001	9275000	2.74478	intergenic	LOC789494;LOC132342443	dist=304607;dist=361990
16	9875001	9925000	2.82811	intergenic	TRNAD-AUC_4;LOC112441781	dist=54698;dist=1813139
16	34225001	34275000	5.82523	intergenic	CEP170;PLD5	dist=209141;dist=154413
16	38700001	38750000	35.2183	exonic	LOC517828
16	39575001	39625000	3.19973	exonic	DNM3
16	39600001	39650000	5.18927	exonic	DNM3
16	39625001	39675000	4.76671	ncRNA_exonic	LOC132342463;MIR199A-1
16	39650001	39700000	4.1464	intronic	DNM3
16	40575001	40625000	3.35153	ncRNA_exonic	LOC132342129
16	40600001	40650000	3.31068	ncRNA_exonic	LOC132342129
16	40725001	40775000	4.06899	exonic	LOC614226
16	40750001	40800000	5.54701	intergenic	LOC614226;LOC112441832	dist=18678;dist=3356
16	40775001	40825000	5.51821	exonic	TNFSF4
16	40800001	40850000	9.20533	exonic	TNFSF4
16	40825001	40875000	5.32537	exonic	TNFSF4
16	40850001	40900000	3.75332	intergenic	TNFSF4;AADACL4	dist=11824;dist=156725
16	40875001	40925000	3.65243	intergenic	TNFSF4;AADACL4	dist=36824;dist=131725
16	40925001	40975000	4.50762	intergenic	TNFSF4;AADACL4	dist=86824;dist=81725
16	40950001	41000000	3.68094	intergenic	TNFSF4;AADACL4	dist=111824;dist=56725
16	41100001	41150000	3.8426	exonic	DHRS3
16	41125001	41175000	2.75937	exonic	DHRS3
16	41150001	41200000	3.21733	exonic	DHRS3
16	41175001	41225000	3.8336	exonic	VPS13D
16	41200001	41250000	3.19898	exonic	VPS13D
16	41225001	41275000	3.01655	exonic	VPS13D
16	41250001	41300000	5.13468	exonic	VPS13D
16	41275001	41325000	5.10334	exonic	VPS13D
16	41300001	41350000	5.16066	exonic	VPS13D
16	41325001	41375000	4.08755	exonic	VPS13D
16	41350001	41400000	3.37859	exonic	VPS13D
16	41375001	41425000	3.20241	exonic	VPS13D
16	43775001	43825000	3.12522	exonic	CLSTN1;LOC101907127;PIK3CD
16	43800001	43850000	3.20434	exonic	LOC101907127;PIK3CD
16	43825001	43875000	3.25855	exonic	LOC101907127
16	43850001	43900000	3.545	exonic	TMEM201
16	43875001	43925000	4.04251	exonic	SLC25A33;TMEM201
16	43900001	43950000	3.81585	exonic	SLC25A33;TMEM201
16	43925001	43975000	3.87391	exonic	SLC25A33
16	49350001	49400000	3.38466	exonic	TP73
16	49375001	49425000	3.77259	exonic	TP73;TPRG1L;WRAP73
16	49400001	49450000	4.48886	exonic	MEGF6;TPRG1L;WRAP73
16	49425001	49475000	4.39181	exonic	MEGF6
16	49450001	49500000	3.05215	exonic	MEGF6
16	50250001	50300000	2.88377	exonic	MMEL1;TTC34
16	50475001	50525000	4.15507	exonic	LOC107133240;MORN1;SKI
16	50500001	50550000	12.0804	exonic	LOC107133240;MORN1;SKI
16	50525001	50575000	19.1018	exonic	SKI
16	50550001	50600000	35.8775	exonic	FAAP20;SKI
16	50575001	50625000	29.2662	exonic	FAAP20;PRKCZ
16	50600001	50650000	28.7304	exonic	PRKCZ
16	50625001	50675000	12.2461	exonic	PRKCZ
16	50650001	50700000	5.42821	exonic	PRKCZ
16	50675001	50725000	5.23326	exonic	GABRD;PRKCZ
16	50700001	50750000	5.36016	exonic	GABRD
16	50725001	50775000	4.40168	exonic	CFAP74;GABRD
16	50750001	50800000	6.34962	exonic	CFAP74
16	50775001	50825000	9.93618	exonic	CFAP74
16	50800001	50850000	12.5505	exonic	CALML6;CFAP74;TMEM52
16	50825001	50875000	10.5194	exonic	CALML6;CFAP74;TMEM52
16	50850001	50900000	5.2469	UTR5	GNB1	XM_005217017.3:c.-55206_-54989delins0;NM_175777.3:c.-55201_-54989delins0
16	50875001	50925000	4.60662	exonic	GNB1
16	50900001	50950000	6.68638	exonic	GNB1;NADK
16	50925001	50975000	4.20183	exonic	GNB1;NADK;SLC35E2B
16	51175001	51225000	3.38437	exonic	ACAP3;CPTP;DVL1;INTS11;MXRA8;PUSL1;TAS1R3
16	51200001	51250000	3.7563	exonic	ACAP3;INTS11;PUSL1;SCNN1D;UBE2J2
16	56400001	56450000	2.69663	exonic	KIAA0040
16	71725001	71775000	2.64925	exonic	NEK2
17	2875001	2925000	2.82109	exonic	FGB;PLRG1
17	22400001	22450000	2.92008	ncRNA_exonic	LOC112442137
17	22425001	22475000	3.61781	intergenic	LOC112442137;LOC132342587	dist=22801;dist=1138498
17	22450001	22500000	2.99599	intergenic	LOC112442137;LOC132342587	dist=47801;dist=1113498
17	22475001	22525000	2.8518	intergenic	LOC112442137;LOC132342587	dist=72801;dist=1088498
17	22500001	22550000	2.72496	intergenic	LOC112442137;LOC132342587	dist=97801;dist=1063498
17	22525001	22575000	2.75739	intergenic	LOC112442137;LOC132342587	dist=122801;dist=1038498
17	22550001	22600000	2.65535	intergenic	LOC112442137;LOC132342587	dist=147801;dist=1013498
17	22600001	22650000	2.72666	intergenic	LOC112442137;LOC132342587	dist=197801;dist=963498
17	22700001	22750000	2.66008	intergenic	LOC112442137;LOC132342587	dist=297801;dist=863498
17	22725001	22775000	2.91792	intergenic	LOC112442137;LOC132342587	dist=322801;dist=838498
17	22925001	22975000	3.00309	intergenic	LOC112442137;LOC132342587	dist=522801;dist=638498
17	22950001	23000000	2.90981	intergenic	LOC112442137;LOC132342587	dist=547801;dist=613498
17	22975001	23025000	3.05325	intergenic	LOC112442137;LOC132342587	dist=572801;dist=588498
17	23000001	23050000	3.26326	intergenic	LOC112442137;LOC132342587	dist=597801;dist=563498
17	23025001	23075000	4.0319	intergenic	LOC112442137;LOC132342587	dist=622801;dist=538498
17	23050001	23100000	3.11394	intergenic	LOC112442137;LOC132342587	dist=647801;dist=513498
17	57900001	57950000	2.69432	exonic	FBXO21
17	60800001	60850000	2.94736	intergenic	RBM19;LOC132342553	dist=60334;dist=4297
17	60825001	60875000	3.14638	exonic	LOC132342553
17	63300001	63350000	4.32144	exonic	ANKRD13A;GIT2
18	200001	250000	5.47999	intergenic	NONE;LOC132342767	dist=NONE;dist=556891
18	225001	275000	2.7992	intergenic	NONE;LOC132342767	dist=NONE;dist=531891
18	250001	300000	2.66795	intergenic	NONE;LOC132342767	dist=NONE;dist=506891
18	325001	375000	2.88426	intergenic	NONE;LOC132342767	dist=NONE;dist=431891
18	350001	400000	23.2472	intergenic	NONE;LOC132342767	dist=NONE;dist=406891
18	375001	425000	24.225	intergenic	NONE;LOC132342767	dist=NONE;dist=381891
18	400001	450000	38.7216	intergenic	NONE;LOC132342767	dist=NONE;dist=356891
18	425001	475000	47.0262	intergenic	NONE;LOC132342767	dist=NONE;dist=331891
18	2550001	2600000	2.75819	exonic	BCAR1;CTRB2;LOC100848132;LOC618826
18	2575001	2625000	3.58455	exonic	BCAR1;CFDP1
18	4225001	4275000	2.75643	intergenic	LOC132342760;LOC112442231	dist=47149;dist=84475
18	4650001	4700000	2.93004	exonic	ADAMTS18
18	4675001	4725000	2.90886	intergenic	ADAMTS18;NUDT7	dist=7504;dist=225344
18	11475001	11525000	3.0503	intronic	GSE1
18	11500001	11550000	2.86453	intronic	GSE1
18	12325001	12375000	2.74763	exonic	FOXF1;MTHFSD
18	21400001	21450000	2.8461	ncRNA_exonic	TRNAC-ACA_169
18	21425001	21475000	2.7605	ncRNA_exonic	TRNAC-ACA_169
19	20625001	20675000	2.78648	ncRNA_exonic	LOC112442772
19	20950001	21000000	2.85106	exonic	SSH2
19	21150001	21200000	2.66422	exonic	EFCAB5
19	24925001	24975000	3.26725	exonic	SPNS2
19	24950001	25000000	3.08171	exonic	SPNS2
19	26250001	26300000	3.05357	exonic	SCIMP
19	26275001	26325000	3.45597	exonic	SCIMP
19	26300001	26350000	2.92459	exonic	ZFP3;ZNF232
19	26325001	26375000	3.52877	exonic	ZFP3;ZNF232
19	26350001	26400000	4.15492	exonic	KIF1C
19	26375001	26425000	4.83593	exonic	CAMTA2;INCA1;KIF1C
19	26400001	26450000	5.09137	exonic	CAMTA2;ENO3;INCA1;KIF1C;LOC100848357;PFN1;SPAG7
19	26425001	26475000	4.04546	exonic	CAMTA2;ENO3;GP1BA;LOC100848357;PFN1;RNF167;SLC25A11;SPAG7
19	26925001	26975000	3.57078	exonic	ACADVL;CLDN7;CTDNEP1;DLG4;DVL2;ELP5;GABARAP;PHF23
19	27400001	27450000	2.95531	exonic	DNAH2;EFNB3;WRAP53
19	27425001	27475000	4.30189	exonic	DNAH2
19	27450001	27500000	3.8557	exonic	DNAH2
19	27475001	27525000	2.79752	exonic	DNAH2
19	27500001	27550000	2.86924	exonic	CYB5D1;DNAH2;KDM6B;NAA38;TMEM88
19	27550001	27600000	3.35771	exonic	CHD3;CYB5D1;RNF227
19	27825001	27875000	3.03728	exonic	AURKB;BORCS6;CTC1
19	27850001	27900000	3.68696	exonic	CTC1;PFAS
19	27875001	27925000	2.96302	exonic	PFAS;RANGRF;SLC25A35
19	28050001	28100000	2.99921	exonic	MYH10;NDEL1
19	28075001	28125000	3.48473	exonic	MYH10
19	28125001	28175000	2.72742	exonic	MYH10
19	28150001	28200000	5.67917	exonic	MYH10
19	28175001	28225000	7.49314	exonic	MYH10
19	28200001	28250000	5.2934	ncRNA_exonic	LOC112442760
19	28225001	28275000	3.57269	exonic	CCDC42
19	28250001	28300000	3.48902	exonic	CCDC42;MFSD6L;PIK3R6
19	28275001	28325000	4.54836	exonic	MFSD6L;PIK3R6
19	28300001	28350000	3.25479	exonic	PIK3R6
19	28325001	28375000	3.76104	exonic	PIK3R5;PIK3R6
19	34475001	34525000	2.70587	exonic	ATPAF2;DRG2;GID4;MYO15A
19	34500001	34550000	2.73777	exonic	ATPAF2;DRC3;DRG2;GID4
19	39300001	39350000	2.8132	exonic	CISD3;MLLT6;PCGF2;PSMB3
19	40550001	40600000	2.66366	exonic	RARA
19	40575001	40625000	2.83545	exonic	GJD3;RARA
19	44525001	44575000	2.70471	exonic	EFTUD2;GJC1;HIGD1B
19	47150001	47200000	2.67018	exonic	MARCHF10
19	47425001	47475000	2.64937	exonic	TANC2
19	59050001	59100000	2.93154	ncRNA_exonic	LOC101902884
20	2925001	2975000	2.81061	intronic	RANBP17
20	3700001	3750000	3.32368	exonic	FBXW11
20	3725001	3775000	3.66551	exonic	FBXW11
20	3750001	3800000	3.93965	exonic	FBXW11
20	3775001	3825000	3.7496	exonic	FBXW11;LOC101903110
20	12750001	12800000	2.80815	exonic	MAST4
20	12775001	12825000	3.12526	exonic	MAST4
20	12800001	12850000	3.2184	exonic	MAST4
20	12825001	12875000	3.92248	exonic	MAST4
20	12850001	12900000	3.83291	exonic	MAST4
20	12875001	12925000	3.58658	exonic	MAST4
20	12900001	12950000	3.61133	intronic	MAST4
20	12925001	12975000	4.01338	intronic	MAST4
20	16350001	16400000	2.83082	intergenic	HTR1A;LOC101907219	dist=760792;dist=314914
20	16375001	16425000	2.92423	intergenic	HTR1A;LOC101907219	dist=785792;dist=289914
20	16400001	16450000	2.87087	intergenic	HTR1A;LOC101907219	dist=810792;dist=264914
20	16450001	16500000	2.8755	intergenic	HTR1A;LOC101907219	dist=860792;dist=214914
20	16475001	16525000	3.415	intergenic	HTR1A;LOC101907219	dist=885792;dist=189914
20	32050001	32100000	2.73256	intergenic	GHR;NONE	dist=6629;dist=NONE
20	32275001	32325000	2.99197	intergenic	GHR;NONE	dist=231629;dist=NONE
20	32300001	32350000	3.73512	intergenic	GHR;NONE	dist=256629;dist=NONE
20	32325001	32375000	4.15325	intergenic	GHR;NONE	dist=281629;dist=NONE
20	32350001	32400000	3.77446	intergenic	GHR;FBXO4	dist=306629;dist=189635
20	32375001	32425000	3.89426	intergenic	GHR;FBXO4	dist=331629;dist=164635
20	32400001	32450000	3.4976	intergenic	NONE;FBXO4	dist=NONE;dist=139635
20	32425001	32475000	3.58414	intergenic	NONE;FBXO4	dist=NONE;dist=114635
20	32450001	32500000	3.1411	intergenic	NONE;FBXO4	dist=NONE;dist=89635
20	32475001	32525000	2.95943	intergenic	NONE;FBXO4	dist=NONE;dist=64635
20	32500001	32550000	3.28579	intergenic	NONE;FBXO4	dist=NONE;dist=39635
20	32525001	32575000	3.05519	intergenic	NONE;FBXO4	dist=NONE;dist=14635
20	32550001	32600000	2.78237	exonic	FBXO4
20	32575001	32625000	3.47872	exonic	FBXO4;RIMOC1
20	32600001	32650000	3.18721	exonic	FBXO4;RIMOC1
20	32625001	32675000	3.56923	exonic	OXCT1;RIMOC1
20	32650001	32700000	3.6331	exonic	OXCT1
20	34100001	34150000	2.8405	ncRNA_intronic	LOC104975271
20	34125001	34175000	2.70684	ncRNA_exonic	LOC104975271
20	41225001	41275000	2.94628	exonic	ZFR
20	41250001	41300000	2.95373	exonic	ZFR
20	58825001	58875000	2.83685	exonic	TRIO
20	58850001	58900000	2.66414	exonic	TRIO
20	67000001	67050000	2.74002	intergenic	LOC112442966;ICE1	dist=102265;dist=602634
20	67025001	67075000	3.59609	intergenic	LOC112442966;ICE1	dist=127265;dist=577634
20	67050001	67100000	3.64175	intergenic	LOC112442966;ICE1	dist=152265;dist=552634
20	67075001	67125000	3.4888	intergenic	LOC112442966;ICE1	dist=177265;dist=527634
20	67100001	67150000	3.27368	intergenic	LOC112442966;ICE1	dist=202265;dist=502634
21	23075001	23125000	3.22864	exonic	HOMER2;WHAMM
21	26750001	26800000	2.72577	exonic	CEMIP
21	43500001	43550000	3.56684	intronic	NPAS3
21	60650001	60700000	2.75482	intergenic	TCL1A;TUNAR	dist=97070;dist=30071
21	60675001	60725000	2.72981	intergenic	TCL1A;TUNAR	dist=122070;dist=5071
21	65475001	65525000	2.67281	intergenic	BEGAIN;LOC112443171	dist=6234;dist=59562
21	69700001	69750000	2.96375	exonic	CRIP2;MTA1;TEX22
22	32450001	32500000	2.99008	exonic	ARL6IP5;TMF1;UBA3
22	32475001	32525000	3.05129	exonic	TMF1;UBA3
22	32500001	32550000	2.88859	exonic	EOGT;TMF1
22	33525001	33575000	3.0467	ncRNA_exonic	LOC132343498
22	48725001	48775000	2.65742	exonic	POC1A
22	48750001	48800000	2.73967	exonic	POC1A
22	50100001	50150000	2.7607	exonic	GNAI2;SLC38A3
22	50125001	50175000	2.77558	exonic	GNAT1;SEMA3F;SLC38A3
22	50175001	50225000	2.84005	exonic	RBM5;SEMA3F
22	50200001	50250000	3.4863	exonic	RBM5;RBM6
22	50225001	50275000	3.7942	exonic	RBM5;RBM6
22	50250001	50300000	4.61237	exonic	RBM6
22	50275001	50325000	4.49006	exonic	RBM6
22	50300001	50350000	3.49107	exonic	LOC112443477;MON1A;RBM6
22	52775001	52825000	3.4873	exonic	ALS2CL;PRSS50;TMIE
22	52800001	52850000	3.11952	exonic	ALS2CL;FAM240A
22	53125001	53175000	3.73946	exonic	CCR3
22	53150001	53200000	3.31729	splicing	LOC529196
22	53175001	53225000	2.91482	exonic	LOC529196
22	53200001	53250000	3.37392	exonic	CCR1;LOC529196
23	18675001	18725000	2.83589	exonic	RUNX2
23	26075001	26125000	6.23612	exonic	LOC104969893
23	26100001	26150000	27.8628	exonic	LOC104969893
23	26125001	26175000	75.3035	exonic	LOC112443860
23	26150001	26200000	37.3393	exonic	LOC112443860
25	1225001	1275000	2.83912	exonic	CRAMP1;IFT140
25	1250001	1300000	2.7008	exonic	CRAMP1;JPT2
25	1575001	1625000	3.76721	exonic	NHERF2;NTHL1;TSC2
25	1600001	1650000	4.15148	exonic	PKD1;TSC2
25	1625001	1675000	4.0675	exonic	PKD1;TSC2
25	1650001	1700000	2.82056	exonic	PKD1;RAB26
25	37650001	37700000	2.97985	exonic	BAIAP2L1
25	37750001	37800000	3.05833	exonic	BHLHA15;BRI3;TECPR1
25	37775001	37825000	4.52871	exonic	BHLHA15;LMTK2;TECPR1
25	41975001	42025000	2.82732	exonic	PDGFA;PRKAR1B
25	42100001	42150000	3.90714	exonic	FAM20C;FOXL3
25	42125001	42175000	5.14661	exonic	FAM20C;FOXL3
25	42150001	42200000	3.8198	exonic	FAM20C
25	42175001	42225000	3.00385	ncRNA_exonic	LOC132343892
26	21225001	21275000	2.86787	exonic	PKD2L1;SCD
26	21825001	21875000	2.73607	exonic	LOC132343948;LZTS2;PDZD7;SFXN3;TWNK
26	22175001	22225000	3.07052	exonic	BTRC
26	22200001	22250000	3.58167	exonic	BTRC
26	22225001	22275000	2.64799	exonic	BTRC
26	22525001	22575000	3.61919	exonic	ARMH3;KCNIP2;OGA
26	22550001	22600000	2.87234	exonic	ARMH3;KCNIP2
26	23875001	23925000	2.78405	exonic	INA;PCGF6
26	23925001	23975000	2.92538	exonic	PCGF6;TAF5
26	30850001	30900000	2.78428	exonic	MXI1;SMNDC1
26	38725001	38775000	2.79277	intergenic	FAM204A;PRLHR	dist=113071;dist=103592
26	38750001	38800000	2.88893	intergenic	FAM204A;PRLHR	dist=138071;dist=78592
26	44225001	44275000	2.95858	exonic	FAM53B;LOC132343977
27	34975001	35025000	2.72615	ncRNA_exonic	LOC101905820
27	35000001	35050000	2.99223	exonic	IDO1;IDO2
27	35025001	35075000	2.72348	exonic	IDO1;IDO2
27	41925001	41975000	2.69983	ncRNA_exonic	LOC112444600
28	25075001	25125000	2.65819	exonic	CCAR1;STOX1
28	25250001	25300000	2.76701	exonic	KIFBP
28	26375001	26425000	2.81796	exonic	PPA1;SAR1A;TYSND1
28	31350001	31400000	2.81575	intergenic	LOC101907017;TRNAY-AUA_33	dist=47394;dist=74417
28	34475001	34525000	3.03234	downstream	LOC132342141	dist=187
28	34500001	34550000	3.15338	ncRNA_exonic	LOC132342141
28	34750001	34800000	3.45545	ncRNA_exonic	LOC132344145
28	34775001	34825000	3.11806	UTR5	ZMIZ1	XM_024986921.2:c.-38410_-38330delins0;XM_024986917.2:c.-38410_-38330delins0;XM_024986919.2:c.-38410_-38330delins0;XM_059882683.1:c.-38410_-38330delins0
28	44200001	44250000	3.25035	exonic	ZFAND4
28	44225001	44275000	3.48079	UTR5	MARCHF8	XM_059882585.1:c.-53714_-53033delins0;XM_059882583.1:c.-53714_-53136delins0;XM_059882584.1:c.-53714_-53217delins0;XM_010820721.4:c.-53714_-53501delins0;XM_005226599.5:c.-53714_-53582delins0;NM_001076232.1:c.-53669_-53582delins0;XM_010820725.4:c.-53152_-53064delins0;XM_010820723.4:c.-33228_-28923delins0;XM_024986753.2:c.-9633_-9451delins0
28	44250001	44300000	3.75918	exonic	MARCHF8
28	44275001	44325000	4.63636	exonic	MARCHF8
28	44300001	44350000	4.69208	exonic	ALOX5;MARCHF8
28	44325001	44375000	3.59621	exonic	ALOX5;MARCHF8
28	44350001	44400000	3.50113	exonic	ALOX5
28	44375001	44425000	3.84466	exonic	ALOX5
29	28150001	28200000	3.57356	exonic	SIAE;SPA17
29	43075001	43125000	5.68517	exonic	ATG2A;CDC42BPG;EHD1
29	43275001	43325000	5.87753	exonic	CDCA5;TM7SF2;TMEM262;VPS51;ZFPL1;ZNHIT2
29	45050001	45100000	3.0658	exonic	KDM2A
29	45075001	45125000	3.11269	exonic	KDM2A
29	45100001	45150000	3.73945	exonic	KDM2A
29	45125001	45175000	4.51648	exonic	KDM2A
29	45150001	45200000	3.96493	exonic	GRK2;KDM2A
29	48825001	48875000	4.71377	exonic	KCNQ1
29	48850001	48900000	4.4103	intronic	KCNQ1
29	48875001	48925000	2.83842	intronic	KCNQ1
29	49525001	49575000	2.86277	exonic	MRPL23
29	49550001	49600000	3.84144	exonic	PRR33;TNNT3
29	49575001	49625000	2.80545	exonic	LSP1;PRR33;TNNT3

## Sheet: Table S4
Table S4. Gene annotation of putative regions under selection based on the top 1% value of XP-EHH.
Chr	Start	End	XP-EHH	Func	Gene	GeneDetail	ExonicFunc	AAChange
1	63775001	63825000	2.9016	intronic	IGSF11
1	63800001	63850000	3.4591	intronic	IGSF11
1	63825001	63875000	3.5097	intronic	IGSF11
1	63850001	63900000	3.5171	exonic	IGSF11
1	63875001	63925000	2.8236	exonic	IGSF11
1	63900001	63950000	2.2995	ncRNA_exonic	LOC101901963
1	63950001	64000000	2.2884	exonic	TEX55;UPK1B
1	63975001	64025000	2.7617	exonic	B4GALT4;TEX55;UPK1B
1	64000001	64050000	2.4616	exonic	B4GALT4;UPK1B
1	64025001	64075000	2.5358	exonic	B4GALT4
1	64050001	64100000	2.7848	exonic	ARHGAP31
1	64075001	64125000	2.4238	exonic	ARHGAP31
1	65225001	65275000	2.1467	intergenic	FSTL1;NDUFB4	dist=26686;dist=43371
1	65250001	65300000	2.2291	intergenic	FSTL1;NDUFB4	dist=51686;dist=18371
1	65700001	65750000	2.1207	exonic	STXBP5L
1	65725001	65775000	2.4908	exonic	STXBP5L
1	66800001	66850000	2.1551	exonic	FAM162A;MIX23
1	66950001	67000000	2.1659	exonic	DTX3L;PARP9
1	67250001	67300000	2.2517	exonic	SEMA5B
1	67275001	67325000	2.5774	exonic	SEMA5B
1	67300001	67350000	2.51	intronic	SEMA5B
1	67325001	67375000	2.2342	UTR5	SEMA5B	XM_002684809.6:c.86226_85012delins0
1	67425001	67475000	2.1231	exonic	PDIA5
1	67750001	67800000	2.187	intronic	ADCY5
1	87275001	87325000	2.3292	exonic	PEX5L
1	87300001	87350000	2.4636	exonic	PEX5L
1	100450001	100500000	2.1456	intergenic	LOC132345755;LOC112448365	dist=13783;dist=254352
1	119550001	119600000	2.2895	intergenic	AGTR1;LOC104968807	dist=28751;dist=119898
1	121050001	121100000	2.1483	intergenic	ZIC4;LOC132346271	dist=125756;dist=197240
1	122950001	123000000	2.5337	intergenic	PLOD2;LOC112448367	dist=478844;dist=1815435
1	122975001	123025000	2.1415	intergenic	PLOD2;LOC112448367	dist=503844;dist=1790435
1	140575001	140625000	2.2889	intronic	DSCAM
1	151825001	151875000	2.2103	exonic	COL6A5
2	8400001	8450000	2.3262	intergenic	GULP1;TRNAH-AUG	dist=334697;dist=28663
2	8425001	8475000	2.2915	intergenic	GULP1;TRNAH-AUG	dist=359697;dist=3663
2	8550001	8600000	2.2957	intergenic	TRNAH-AUG;LOC132342941	dist=71267;dist=40537
2	13450001	13500000	2.1117	exonic	DUSP19;NUP35
2	13475001	13525000	2.7312	exonic	DUSP19
2	13500001	13550000	3.1421	exonic	NCKAP1
2	13525001	13575000	3.5901	exonic	NCKAP1
2	13550001	13600000	3.5627	exonic	NCKAP1
2	13575001	13625000	3.4632	exonic	NCKAP1
2	13600001	13650000	3.2806	exonic	NCKAP1
2	13625001	13675000	3.292	exonic	NCKAP1
2	13650001	13700000	3.2994	exonic	FRZB
2	13675001	13725000	3.7473	exonic	FRZB
2	13700001	13750000	4.2638	exonic	FRZB
2	13725001	13775000	3.7631	exonic	FRZB
2	13750001	13800000	3.3995	exonic	DNAJC10
2	13775001	13825000	3.2609	exonic	DNAJC10;LOC107132237
2	13800001	13850000	2.3896	exonic	DNAJC10;LOC107132237
2	14950001	15000000	3.0483	exonic	CERKL
2	14975001	15025000	2.3922	exonic	CERKL
2	15025001	15075000	2.1196	exonic	CERKL
2	15050001	15100000	2.3214	exonic	CERKL;ITGA4
2	15075001	15125000	2.4083	exonic	CERKL;ITGA4
2	15100001	15150000	2.5233	exonic	ITGA4
2	15125001	15175000	3.1395	exonic	ITGA4
2	15150001	15200000	3.1941	exonic	ITGA4
2	16050001	16100000	2.1215	intergenic	UBE2E3;LOC112442542	dist=318027;dist=232296
2	32450001	32500000	2.2858	ncRNA_exonic	LOC132343574
2	39450001	39500000	2.4113	intergenic	LOC112442196;LOC112442329	dist=40291;dist=89923
2	39475001	39525000	2.3106	intergenic	LOC112442196;LOC112442329	dist=65291;dist=64923
2	68250001	68300000	2.5086	intergenic	DPP10;LOC112443654	dist=493307;dist=117965
2	68275001	68325000	2.126	intergenic	DPP10;LOC112443654	dist=518307;dist=92965
2	73300001	73350000	2.1725	exonic	CLASP1
2	73325001	73375000	2.1866	UTR5	CLASP1	NM_001191492.1:c.38934_38830delins0;XM_059874741.1:c.38912_38830delins0;XM_059874722.1:c.38912_38830delins0;XM_059874738.1:c.38912_38830delins0;XM_059874718.1:c.38912_38830delins0;XM_059874743.1:c.38912_38830delins0;XM_059874704.1:c.38912_38830delins0;XM_059874733.1:c.38912_38830delins0;XM_059874713.1:c.38912_38830delins0;XM_059874712.1:c.38912_38830delins0;XM_059874734.1:c.38912_38830delins0;XM_…
2	73350001	73400000	2.4708	exonic	NIFK
2	73375001	73425000	2.5873	exonic	NIFK;TSN
2	73400001	73450000	2.541	exonic	TSN
2	73425001	73475000	2.4409	ncRNA_exonic	TRNAE-UUC_11
2	73450001	73500000	2.2893	ncRNA_exonic	TRNAE-UUC_11
2	73600001	73650000	2.2786	intergenic	TRNAE-UUC_11;LOC112442354	dist=147935;dist=68064
2	73625001	73675000	2.4497	intergenic	TRNAE-UUC_11;LOC112442354	dist=172935;dist=43064
2	73650001	73700000	2.2756	intergenic	TRNAE-UUC_11;LOC112442354	dist=197935;dist=18064
2	73675001	73725000	2.401	ncRNA_exonic	LOC112442354
2	73700001	73750000	2.577	ncRNA_exonic	LOC112442354
2	75550001	75600000	2.7309	intergenic	LOC784679;TRNAC-ACA_18	dist=1321441;dist=238956
2	75575001	75625000	3.1966	intergenic	LOC784679;TRNAC-ACA_18	dist=1346441;dist=213956
2	75600001	75650000	3.0577	intergenic	LOC784679;TRNAC-ACA_18	dist=1371441;dist=188956
2	75625001	75675000	3.301	intergenic	LOC784679;TRNAC-ACA_18	dist=1396441;dist=163956
2	75650001	75700000	3.4297	intergenic	LOC784679;TRNAC-ACA_18	dist=1421441;dist=138956
2	75675001	75725000	2.734	intergenic	LOC784679;TRNAC-ACA_18	dist=1446441;dist=113956
2	75700001	75750000	2.3348	intergenic	LOC784679;TRNAC-ACA_18	dist=1471441;dist=88956
2	80475001	80525000	2.1408	exonic	CAVIN2
2	83875001	83925000	2.1918	intergenic	LOC112442360;TRNAD-AUC	dist=1353371;dist=140834
2	89125001	89175000	2.6847	exonic	AOX1
2	89150001	89200000	3.697	exonic	AOX1
2	89175001	89225000	2.8306	intergenic	AOX1;AOX4	dist=1092;dist=58675
2	91575001	91625000	2.3304	exonic	ABI2
2	91600001	91650000	2.3792	exonic	ABI2
2	91675001	91725000	2.4331	exonic	RAPH1
2	91700001	91750000	2.385	exonic	RAPH1
2	93650001	93700000	2.3892	intronic	PARD3B
2	93675001	93725000	2.4145	intronic	PARD3B
2	93700001	93750000	2.2223	exonic	PARD3B
2	122625001	122675000	2.2102	exonic	PUM1;SDC3
2	122650001	122700000	2.6191	exonic	PUM1;SDC3
2	122675001	122725000	2.751	exonic	SDC3
2	122700001	122750000	2.8522	exonic	SDC3
2	122725001	122775000	3.0057	ncRNA_exonic	LOC132343442;LOC132343443
2	122750001	122800000	3.1048	ncRNA_exonic	LOC132343443
2	122775001	122825000	3.2194	exonic	LAPTM5
2	122800001	122850000	3.3927	exonic	LAPTM5;MATN1
2	122825001	122875000	3.4836	exonic	LAPTM5;MATN1
2	122850001	122900000	2.9531	exonic	MATN1
2	122875001	122925000	2.5902	intergenic	MATN1;LOC112442418	dist=10189;dist=3842
2	122900001	122950000	2.7454	ncRNA_exonic	LOC112442418
2	122925001	122975000	2.9476	ncRNA_exonic	LOC112442418
2	122950001	123000000	3.0244	intergenic	LOC112442418;LOC112442419	dist=19411;dist=117415
2	122975001	123025000	3.282	intergenic	LOC112442418;LOC112442419	dist=44411;dist=92415
2	123000001	123050000	3.4138	intergenic	LOC112442418;LOC112442419	dist=69411;dist=67415
2	123025001	123075000	3.2188	intergenic	LOC112442418;LOC112442419	dist=94411;dist=42415
2	123050001	123100000	2.9034	intergenic	LOC112442418;LOC112442419	dist=119411;dist=17415
2	123075001	123125000	2.5046	ncRNA_exonic	LOC112442419
2	123100001	123150000	2.4357	ncRNA_exonic	LOC112442419
2	123125001	123175000	2.2692	intergenic	LOC112442419;LOC132343444	dist=6579;dist=47766
2	124275001	124325000	2.1941	exonic	PTPRU
2	124450001	124500000	2.4371	exonic	EPB41
2	124475001	124525000	2.9134	exonic	EPB41
2	124500001	124550000	2.7272	exonic	EPB41
2	124525001	124575000	2.4986	exonic	EPB41
2	124550001	124600000	2.3749	UTR5	EPB41	XM_024998684.2:c.58526_58289delins0;XM_024998611.2:c.58526_58289delins0;XM_059891587.1:c.58526_58289delins0;XM_024998646.2:c.58526_58289delins0;XM_024998601.2:c.58526_58289delins0;XM_024998597.2:c.58526_58289delins0;XM_024998638.2:c.58526_58289delins0;XM_024998592.2:c.58526_58289delins0;XM_024998620.2:c.58526_58289delins0;XM_024998580.2:c.58526_58289delins0;XM_059891598.1:c.58526_58289delins0;XM_…
2	124575001	124625000	2.4424	UTR5	EPB41	XM_024998644.2:c.83602_83507delins0;XM_024998691.2:c.83602_83507delins0;XM_024998640.2:c.83602_83507delins0;XM_024998633.2:c.83602_83507delins0;XM_059891613.1:c.83602_83507delins0;XM_059891611.1:c.83602_83507delins0;XM_059891590.1:c.83602_83507delins0;XM_059891599.1:c.83573_83476delins0;XM_024998684.2:c.58526_58289delins0;XM_024998611.2:c.58526_58289delins0;XM_059891587.1:c.58526_58289delins0;XM_…
2	124600001	124650000	2.1221	exonic	OPRD1
2	131325001	131375000	2.2294	intronic	ECE1
2	131475001	131525000	2.1545	exonic	EIF4G3
2	131500001	131550000	2.1622	intronic	EIF4G3
2	131900001	131950000	2.3784	exonic	KIF17;SH2D5
2	131925001	131975000	2.4099	exonic	DDOST;KIF17
2	131950001	132000000	2.2791	exonic	DDOST;KIF17;PINK1
2	132025001	132075000	2.3899	exonic	CDA
2	132625001	132675000	2.3004	exonic	PLA2G5
2	132650001	132700000	2.2358	exonic	LOC521383;PLA2G5
2	133275001	133325000	2.1252	exonic	CAPZB
2	133300001	133350000	3.0211	exonic	CAPZB;SLC66A1
2	133325001	133375000	2.8788	exonic	AKR7A2;CAPZB;SLC66A1
3	45000001	45050000	2.3294	intergenic	LOC132344871;MIR137	dist=36745;dist=191090
3	45025001	45075000	2.1676	intergenic	LOC132344871;MIR137	dist=61745;dist=166090
3	56725001	56775000	2.3106	ncRNA_exonic	LOC101903905;LOC132344882
3	56750001	56800000	2.6498	ncRNA_exonic	LOC101903905;LOC132344882
3	56775001	56825000	2.2817	ncRNA_exonic	LOC101903905;LOC132344882
3	62575001	62625000	2.1405	exonic	ADGRL2
3	62675001	62725000	2.6265	splicing	ADGRL2
3	62700001	62750000	2.9757	intronic	ADGRL2
3	62725001	62775000	2.9593	intronic	ADGRL2
3	62750001	62800000	2.3924	intronic	ADGRL2
3	62825001	62875000	2.4148	splicing	ADGRL2
3	62850001	62900000	2.5463	splicing	ADGRL2
3	62875001	62925000	2.5277	intronic	ADGRL2
3	62900001	62950000	2.7497	intronic	ADGRL2
3	62925001	62975000	2.9437	intronic	ADGRL2
3	62950001	63000000	2.6258	splicing	ADGRL2
3	62975001	63025000	2.218	splicing	ADGRL2
3	63125001	63175000	2.1096	UTR5	ADGRL2	NM_181013.1:c.548173_547834delins0
3	63150001	63200000	2.4522	intergenic	ADGRL2;LOC132345003	dist=2249;dist=168279
3	63175001	63225000	2.4206	intergenic	ADGRL2;LOC132345003	dist=27249;dist=143279
3	63200001	63250000	2.495	intergenic	ADGRL2;LOC132345003	dist=52249;dist=118279
3	63225001	63275000	3.2174	intergenic	ADGRL2;LOC132345003	dist=77249;dist=93279
3	63250001	63300000	3.2423	intergenic	ADGRL2;LOC132345003	dist=102249;dist=68279
3	63275001	63325000	2.657	intergenic	ADGRL2;LOC132345003	dist=127249;dist=43279
3	63300001	63350000	2.6532	intergenic	ADGRL2;LOC132345003	dist=152249;dist=18279
3	63325001	63375000	2.4749	exonic	LOC132345003
3	70175001	70225000	2.1369	exonic	ERICH3;TNNI3K
3	114925001	114975000	2.12	intergenic	SH3BP4;AGAP1	dist=291046;dist=69154
3	117450001	117500000	2.2399	exonic	ERFE;ESPNL;KLHL30
3	118125001	118175000	2.2524	intergenic	TWIST2;HDAC4	dist=21367;dist=46446
3	118150001	118200000	2.3764	intergenic	TWIST2;HDAC4	dist=46367;dist=21446
3	118175001	118225000	2.708	UTR3	HDAC4	XM_059885255.1:c.*4654_*1100delins0;XM_059885254.1:c.*4654_*1100delins0;XM_059885252.1:c.*4654_*1100delins0;XM_024990281.2:c.*4654_*1100delins0;XM_024990282.2:c.*4654_*1100delins0;XM_059885253.1:c.*4654_*1100delins0;XM_059885256.1:c.*4654_*1100delins0
3	118200001	118250000	3.0874	exonic	HDAC4
3	118225001	118275000	2.7524	exonic	HDAC4
4	4650001	4700000	2.319	exonic	COBL
4	4675001	4725000	2.541	exonic	COBL
4	4700001	4750000	2.7454	exonic	COBL
4	4725001	4775000	2.7007	exonic	COBL
4	4750001	4800000	2.3212	exonic	COBL
4	25025001	25075000	2.1802	exonic	LRRC72
4	25125001	25175000	2.2444	exonic	ANKMY2;BZW2
4	95450001	95500000	2.4526	intergenic	LOC132345130;MIR320B	dist=43727;dist=131850
4	95475001	95525000	2.1075	intergenic	LOC132345130;MIR320B	dist=68727;dist=106850
4	95550001	95600000	2.5654	intergenic	LOC132345130;MIR320B	dist=143727;dist=31850
4	95575001	95625000	2.4258	intergenic	LOC132345130;MIR320B	dist=168727;dist=6850
4	97675001	97725000	2.3022	exonic	EXOC4
4	97700001	97750000	2.3123	exonic	EXOC4
4	97725001	97775000	2.3019	exonic	EXOC4
4	97750001	97800000	2.2749	exonic	LRGUK
4	97775001	97825000	2.2661	exonic	LRGUK
4	108700001	108750000	2.7886	intergenic	TPK1;CNTNAP2	dist=598855;dist=675587
5	11250001	11300000	2.1137	intronic	PPFIA2
5	14300001	14350000	2.5669	intergenic	LOC112446868;SLC6A15	dist=1535045;dist=148982
5	14325001	14375000	2.6774	intergenic	LOC112446868;SLC6A15	dist=1560045;dist=123982
5	18050001	18100000	2.636	intergenic	TMTC3;KITLG	dist=65052;dist=151955
5	18075001	18125000	2.6337	intergenic	TMTC3;KITLG	dist=90052;dist=126955
5	21675001	21725000	2.107	intergenic	LOC132345245;LOC112446653	dist=591372;dist=76944
5	25925001	25975000	2.2291	ncRNA_exonic	LOC100847613;LOC107132469
5	25950001	26000000	2.2495	exonic	HOXC4;HOXC5
5	29975001	30025000	2.2852	exonic	FAIM2
5	30000001	30050000	3.1142	exonic	BCDIN3D;FAIM2
5	30025001	30075000	3.5208	exonic	BCDIN3D
5	30050001	30100000	3.4783	exonic	NCKAP5L
5	30075001	30125000	3.2981	exonic	NCKAP5L;TMBIM6
5	30100001	30150000	2.9647	exonic	TMBIM6
5	30125001	30175000	2.7305	exonic	FMNL3
5	32400001	32450000	2.2398	exonic	VDR
5	35725001	35775000	2.8592	exonic	NELL2
5	35750001	35800000	4.5875	exonic	NELL2
5	35775001	35825000	4.9644	intronic	NELL2
5	35800001	35850000	3.7921	exonic	NELL2
5	35825001	35875000	2.2327	exonic	NELL2
5	38975001	39025000	2.3454	intergenic	GXYLT1;LOC132345393	dist=377711;dist=9701
5	39000001	39050000	2.5292	ncRNA_exonic	LOC132345276;LOC132345393
5	39025001	39075000	2.4554	ncRNA_exonic	LOC132345276;LOC132345393
5	39150001	39200000	2.3516	downstream	PDZRN4	dist=986
5	44275001	44325000	2.1374	exonic	LOC617219
5	46700001	46750000	2.3807	intergenic	TRNAE-UUC_33;GRIP1	dist=78621;dist=415914
5	46725001	46775000	2.7368	intergenic	TRNAE-UUC_33;GRIP1	dist=103621;dist=390914
5	50375001	50425000	2.4091	intergenic	AVPR1A;LOC132345291	dist=8042;dist=28751
5	50400001	50450000	3.1471	intergenic	AVPR1A;LOC132345291	dist=33042;dist=3751
5	50425001	50475000	2.4338	ncRNA_exonic	LOC132345291
5	52625001	52675000	2.347	intergenic	LOC112446802;SLC16A7	dist=2401;dist=1017033
5	52650001	52700000	2.4262	intergenic	LOC112446802;SLC16A7	dist=27401;dist=992033
5	68125001	68175000	2.6049	exonic	CHST11
5	68150001	68200000	2.4263	exonic	CHST11
5	68175001	68225000	2.2595	intronic	CHST11
5	87475001	87525000	2.222	intergenic	TRNAK-UUU_11;ETNK1	dist=215703;dist=29837
5	87550001	87600000	2.1531	exonic	ETNK1
5	87575001	87625000	2.356	exonic	ETNK1
5	94675001	94725000	2.1698	intronic	RERG
5	94700001	94750000	2.504	intronic	RERG
5	94725001	94775000	2.5868	intronic	RERG
5	94750001	94800000	2.6682	exonic	RERG
5	94775001	94825000	2.3299	exonic	RERG
5	98100001	98150000	2.3156	exonic	ETV6
5	98125001	98175000	2.2838	ncRNA_exonic	LOC132345336
5	98150001	98200000	2.3057	ncRNA_exonic	LOC132345336
5	103825001	103875000	2.6135	exonic	CHD4;GAPDH;IFFO1;NOP2
5	103850001	103900000	2.3958	exonic	GAPDH;IFFO1;NCAPD2;NOP2
5	105275001	105325000	2.6192	intergenic	KCNA1;KCNA6	dist=3022;dist=2366
5	105300001	105350000	2.7824	ncRNA_exonic	LOC132345348
5	105325001	105375000	2.5424	exonic	KCNA6
5	105350001	105400000	2.2709	exonic	KCNA6
5	105475001	105525000	2.2921	exonic	AKAP3;NDUFA9
5	105500001	105550000	2.9161	exonic	AKAP3;DYRK4
5	105525001	105575000	2.6015	exonic	DYRK4
5	111050001	111100000	2.702	exonic	CACNA1I
5	111075001	111125000	2.8083	exonic	CACNA1I
5	111100001	111150000	2.4544	exonic	CACNA1I
5	111225001	111275000	2.2478	exonic	ENTHD1
5	114375001	114425000	2.2222	exonic	EFCAB6
6	1375001	1425000	2.7264	ncRNA_intronic	LOC132345468
6	1400001	1450000	3.0145	ncRNA_intronic	LOC132345468
6	1425001	1475000	2.3084	ncRNA_exonic	LOC132345468
6	7375001	7425000	2.3681	intergenic	TRNAC-GCA_69;LOC526064	dist=68213;dist=444662
6	10175001	10225000	2.4712	intergenic	LOC132345473;NDST4	dist=25548;dist=296163
6	10200001	10250000	2.4574	intergenic	LOC132345473;NDST4	dist=50548;dist=271163
6	19100001	19150000	2.1661	exonic	LOC101904481
6	19125001	19175000	2.3827	exonic	LOC101904481;NPNT
6	23975001	24025000	2.6705	intergenic	PPP3CA;EMCN	dist=204714;dist=185613
6	24425001	24475000	2.2375	ncRNA_exonic	LOC104972699
6	24450001	24500000	2.7252	intergenic	LOC104972699;DDIT4L	dist=3351;dist=26441
6	24850001	24900000	2.1627	exonic	DAPP1
6	25150001	25200000	2.328	exonic	ADH7
6	28400001	28450000	2.4687	intergenic	LOC530285;PDHA2	dist=469857;dist=189978
6	28425001	28475000	2.4663	intergenic	LOC530285;PDHA2	dist=494857;dist=164978
6	35500001	35550000	2.2957	intronic	GPRIN3
6	50150001	50200000	2.4121	exonic	PCDH7
6	50175001	50225000	2.4321	exonic	PCDH7
6	50900001	50950000	2.3895	intergenic	PCDH7;TRNAC-GCA_75	dist=469613;dist=544746
6	50925001	50975000	2.9989	intergenic	PCDH7;TRNAC-GCA_75	dist=494613;dist=519746
6	50950001	51000000	2.8786	intergenic	PCDH7;TRNAC-GCA_75	dist=519613;dist=494746
6	50975001	51025000	2.7127	intergenic	PCDH7;TRNAC-GCA_75	dist=544613;dist=469746
6	51000001	51050000	2.436	intergenic	PCDH7;TRNAC-GCA_75	dist=569613;dist=444746
6	52700001	52750000	2.5427	intergenic	TRNAC-GCA_75;LOC112447188	dist=1205184;dist=350611
6	52725001	52775000	2.78	intergenic	TRNAC-GCA_75;LOC112447188	dist=1230184;dist=325611
6	52750001	52800000	2.8443	intergenic	TRNAC-GCA_75;LOC112447188	dist=1255184;dist=300611
6	52775001	52825000	2.9873	intergenic	TRNAC-GCA_75;LOC112447188	dist=1280184;dist=275611
6	52800001	52850000	2.9493	intergenic	TRNAC-GCA_75;LOC112447188	dist=1305184;dist=250611
6	52825001	52875000	2.8021	intergenic	TRNAC-GCA_75;LOC112447188	dist=1330184;dist=225611
6	52850001	52900000	2.3411	intergenic	TRNAC-GCA_75;LOC112447188	dist=1355184;dist=200611
6	52875001	52925000	2.8765	intergenic	TRNAC-GCA_75;LOC112447188	dist=1380184;dist=175611
6	52900001	52950000	3.1159	intergenic	TRNAC-GCA_75;LOC112447188	dist=1405184;dist=150611
6	52925001	52975000	2.7604	intergenic	TRNAC-GCA_75;LOC112447188	dist=1430184;dist=125611
6	52950001	53000000	2.287	intergenic	TRNAC-GCA_75;LOC112447188	dist=1455184;dist=100611
6	53025001	53075000	2.5248	intergenic	TRNAC-GCA_75;LOC112447188	dist=1530184;dist=25611
6	53425001	53475000	2.3018	intergenic	LOC112447188;TRNAR-ACG_8	dist=324308;dist=681896
6	60275001	60325000	2.7498	ncRNA_exonic	LOC112447073
6	60300001	60350000	2.6585	intronic	LIMCH1
6	60325001	60375000	2.644	exonic	LIMCH1
6	60350001	60400000	2.8472	exonic	LIMCH1
6	60375001	60425000	2.4764	exonic	LIMCH1
6	67850001	67900000	2.1982	exonic	LRRC66;SGCB
6	67875001	67925000	2.1275	exonic	LRRC66;SGCB;SPATA18
6	72750001	72800000	2.1097	intergenic	TRNAC-GCA_78;TRNAG-UCC_31	dist=141675;dist=740827
6	72775001	72825000	2.3083	intergenic	TRNAC-GCA_78;TRNAG-UCC_31	dist=166675;dist=715827
6	72800001	72850000	2.1071	intergenic	TRNAC-GCA_78;TRNAG-UCC_31	dist=191675;dist=690827
6	72925001	72975000	2.4003	intergenic	TRNAC-GCA_78;TRNAG-UCC_31	dist=316675;dist=565827
6	77125001	77175000	2.3003	exonic	ADGRL3
6	77150001	77200000	2.3097	exonic	ADGRL3
6	77225001	77275000	2.49	exonic	ADGRL3
6	77250001	77300000	2.3491	exonic	ADGRL3
6	77725001	77775000	2.239	intergenic	ADGRL3;LOC112447160	dist=72555;dist=260117
6	77750001	77800000	2.5776	intergenic	ADGRL3;LOC112447160	dist=97555;dist=235117
6	115225001	115275000	2.9599	intergenic	ADRA2C;MIR1777A	dist=50597;dist=85871
6	115250001	115300000	2.21	intergenic	ADRA2C;MIR1777A	dist=75597;dist=60871
6	115300001	115350000	2.2901	intergenic	ADRA2C;MIR1777A	dist=125597;dist=10871
6	115325001	115375000	2.3121	exonic	LRPAP1
6	115350001	115400000	2.5746	exonic	DOK7;LRPAP1
6	115375001	115425000	2.7942	exonic	DOK7;LRPAP1
6	115400001	115450000	2.6842	exonic	DOK7;HGFAC;RGS12
6	115425001	115475000	2.3456	exonic	HGFAC;RGS12
6	115450001	115500000	2.3136	exonic	RGS12
6	115475001	115525000	2.1441	exonic	RGS12
7	3775001	3825000	2.265	exonic	CILP2;GATAD2A;NDUFA13;TSSK6;YJEFN3
7	3800001	3850000	2.4025	exonic	GATAD2A;NDUFA13;TSSK6;YJEFN3
7	6150001	6200000	2.4515	exonic	CPAMD8;F2RL3;SIN3B
7	6175001	6225000	2.7205	exonic	F2RL3;SIN3B
7	6200001	6250000	2.2836	exonic	NWD1;SIN3B
7	36700001	36750000	2.1789	ncRNA_exonic	LOC132345831
7	64225001	64275000	2.3866	intergenic	LOC132345775;TRNAC-ACA_71	dist=266097;dist=301664
7	64300001	64350000	2.168	intergenic	LOC132345775;TRNAC-ACA_71	dist=341097;dist=226664
7	96050001	96100000	2.2776	exonic	CAST
7	96075001	96125000	2.3176	exonic	CAST
7	96500001	96550000	2.1309	exonic	LIX1;LOC100296257
7	96825001	96875000	2.1965	intergenic	RIOK2;LOC132345795	dist=200549;dist=871599
7	96900001	96950000	2.2557	intergenic	RIOK2;LOC132345795	dist=275549;dist=796599
7	96925001	96975000	2.4579	intergenic	RIOK2;LOC132345795	dist=300549;dist=771599
7	96950001	97000000	2.5632	intergenic	RIOK2;LOC132345795	dist=325549;dist=746599
7	109075001	109125000	2.678	intergenic	TRNAY-GUA_19;LOC112447502	dist=39290;dist=47209
8	11125001	11175000	2.1801	exonic	SCARA3
8	12500001	12550000	2.2706	intergenic	TRNAC-ACA_80;LOC112447773	dist=285994;dist=228630
8	12525001	12575000	2.5227	intergenic	TRNAC-ACA_80;LOC112447773	dist=310994;dist=203630
8	19900001	19950000	2.216	intergenic	IZUMO3;LOC112447967	dist=262584;dist=5003
8	19925001	19975000	2.3725	ncRNA_exonic	LOC112447967
8	20000001	20050000	2.2888	intergenic	LOC112447967;ELAVL2	dist=44889;dist=253374
8	20075001	20125000	2.49	intergenic	LOC112447967;ELAVL2	dist=119889;dist=178374
8	20100001	20150000	2.4559	intergenic	LOC112447967;ELAVL2	dist=144889;dist=153374
8	20125001	20175000	2.1274	intergenic	LOC112447967;ELAVL2	dist=169889;dist=128374
8	63325001	63375000	2.2194	exonic	TBC1D2
8	63350001	63400000	2.4317	exonic	GABBR2;TBC1D2
8	63375001	63425000	2.5053	exonic	GABBR2
8	63400001	63450000	2.7023	exonic	GABBR2
8	63425001	63475000	2.1699	exonic	GABBR2
8	92175001	92225000	2.1175	intergenic	TRNAC-ACA_85;CYLC2	dist=650034;dist=329821
8	92300001	92350000	2.1595	intergenic	TRNAC-ACA_85;CYLC2	dist=775034;dist=204821
8	92675001	92725000	2.1155	intergenic	LOC112447966;SMC2	dist=81266;dist=980318
8	93050001	93100000	2.3337	intergenic	LOC112447966;SMC2	dist=456266;dist=605318
8	93075001	93125000	2.6423	intergenic	LOC112447966;SMC2	dist=481266;dist=580318
8	93100001	93150000	2.9957	intergenic	LOC112447966;SMC2	dist=506266;dist=555318
8	93125001	93175000	2.7081	intergenic	LOC112447966;SMC2	dist=531266;dist=530318
8	93150001	93200000	2.9491	intergenic	LOC112447966;SMC2	dist=556266;dist=505318
8	93175001	93225000	3.0093	intergenic	LOC112447966;SMC2	dist=581266;dist=480318
8	96225001	96275000	2.6075	intergenic	LOC112447836;ZNF462	dist=580713;dist=328276
8	96250001	96300000	2.4771	intergenic	LOC112447836;ZNF462	dist=605713;dist=303276
8	96425001	96475000	2.1678	intergenic	LOC112447836;ZNF462	dist=780713;dist=128276
8	97575001	97625000	2.1702	intergenic	LOC132346003;LOC112447955	dist=158309;dist=383208
8	97600001	97650000	2.4429	intergenic	LOC132346003;LOC112447955	dist=183309;dist=358208
8	97625001	97675000	2.1967	intergenic	LOC132346003;LOC112447955	dist=208309;dist=333208
8	98300001	98350000	2.2003	intergenic	TRNAE-UUC_51;LOC132346004	dist=213141;dist=50602
9	125001	175000	2.245	intergenic	LOC112448158;OR4P45	dist=76411;dist=2513
9	150001	200000	2.9356	exonic	OR4P45
9	175001	225000	2.3559	exonic	OR4P45;OR5D65
9	475001	525000	2.2387	intergenic	PTP4A1;PHF3	dist=16923;dist=38414
9	500001	550000	2.364	intergenic	PTP4A1;PHF3	dist=41923;dist=13414
9	750001	800000	2.3141	intergenic	PHF3;LOC616304	dist=80802;dist=88080
9	775001	825000	2.652	intergenic	PHF3;LOC616304	dist=105802;dist=63080
9	850001	900000	2.2025	exonic	LOC616304
9	1000001	1050000	2.8561	intergenic	LOC616304;LOC100299705	dist=109755;dist=1395970
9	1025001	1075000	3.2904	intergenic	LOC616304;LOC100299705	dist=134755;dist=1370970
9	4175001	4225000	2.1248	intergenic	LOC100299705;NONE	dist=1725898;dist=NONE
9	4200001	4250000	2.1538	intergenic	LOC100299705;NONE	dist=1750898;dist=NONE
9	4325001	4375000	2.2542	intergenic	LOC100299705;NONE	dist=1875898;dist=NONE
9	4425001	4475000	2.5448	intergenic	LOC100299705;LOC132346165	dist=1975898;dist=1998470
9	4450001	4500000	2.4525	intergenic	LOC100299705;LOC132346165	dist=2000898;dist=1973470
9	4475001	4525000	2.1883	intergenic	LOC100299705;LOC132346165	dist=2025898;dist=1948470
9	4500001	4550000	2.1599	intergenic	NONE;LOC132346165	dist=NONE;dist=1923470
9	6450001	6500000	2.1959	ncRNA_exonic	LOC132346165
9	6700001	6750000	2.1939	intergenic	LOC132346165;MIR11987	dist=219016;dist=533003
9	6850001	6900000	2.1252	intergenic	LOC132346165;MIR11987	dist=369016;dist=383003
9	6875001	6925000	3.6369	intergenic	LOC132346165;MIR11987	dist=394016;dist=358003
9	6900001	6950000	3.4876	intergenic	LOC132346165;MIR11987	dist=419016;dist=333003
9	6925001	6975000	2.6511	intergenic	LOC132346165;MIR11987	dist=444016;dist=308003
9	21100001	21150000	2.2306	intergenic	LOC132346204;LOC104972971	dist=574355;dist=82843
9	21125001	21175000	2.4392	intergenic	LOC132346204;LOC104972971	dist=599355;dist=57843
9	21150001	21200000	2.4174	intergenic	LOC132346204;LOC104972971	dist=624355;dist=32843
9	21175001	21225000	2.2269	intergenic	LOC132346204;LOC104972971	dist=649355;dist=7843
9	21575001	21625000	2.1333	ncRNA_exonic	LOC107132757
9	23800001	23850000	2.1688	exonic	KIAA0408;MTCL3
9	23825001	23875000	2.4751	exonic	KIAA0408;MTCL3
9	27950001	28000000	2.1854	exonic	TRDN
9	28000001	28050000	2.242	exonic	TRDN
9	28025001	28075000	3.0663	exonic	TRDN
9	28325001	28375000	2.2899	exonic	CLVS2
9	28350001	28400000	2.5313	intergenic	CLVS2;SMPDL3A	dist=10367;dist=53551
9	35075001	35125000	2.395	ncRNA_exonic	LOC132346170
9	35100001	35150000	2.2519	ncRNA_exonic	LOC132346170
9	58250001	58300000	2.278	intergenic	LOC132346176;LOC101902249	dist=50180;dist=199840
9	62375001	62425000	2.2001	exonic	RARS2;SLC35A1
9	62400001	62450000	2.3672	exonic	RARS2;SLC35A1
9	62425001	62475000	2.5009	exonic	CFAP206;RARS2;SLC35A1
9	62450001	62500000	2.5845	exonic	CFAP206
9	62475001	62525000	2.2579	exonic	CFAP206
9	62575001	62625000	2.355	exonic	GJB7;SMIM8
9	62600001	62650000	2.6111	exonic	GJB7;ZNF292
9	62625001	62675000	2.6468	exonic	ZNF292
9	62650001	62700000	2.7236	exonic	ZNF292
9	62675001	62725000	2.6814	exonic	ZNF292
9	62700001	62750000	3.0065	exonic	ZNF292
9	62725001	62775000	3.5121	exonic	ZNF292
9	62750001	62800000	3.4806	exonic	CGA
9	62775001	62825000	2.9851	exonic	CGA
9	62800001	62850000	2.1607	ncRNA_exonic	LOC112448199
9	63125001	63175000	2.1464	ncRNA_exonic	TRNAR-GCG_8
9	63150001	63200000	2.4324	ncRNA_exonic	TRNAR-GCG_8
9	63175001	63225000	2.2841	intergenic	TRNAR-GCG_8;LOC112448159	dist=4643;dist=1513
9	63200001	63250000	2.1273	ncRNA_exonic	LOC112448159
9	63725001	63775000	3.1729	intergenic	LOC112448190;LOC100174924	dist=3647;dist=11974
9	63750001	63800000	3.4182	ncRNA_exonic	LOC100174924;LOC112448164;LOC112448165
9	63775001	63825000	3.5067	exonic	SYNCRIP
9	63800001	63850000	3.4467	exonic	SYNCRIP
9	63825001	63875000	3.5566	exonic	SNX14;SYNCRIP
9	63850001	63900000	3.4602	exonic	SNX14
9	63875001	63925000	3.0748	exonic	SNX14
9	63900001	63950000	2.8083	exonic	SNX14
9	63925001	63975000	2.6533	exonic	NT5E;SNX14
9	63950001	64000000	2.7455	exonic	NT5E
9	63975001	64025000	2.7627	exonic	NT5E
9	64000001	64050000	2.4937	exonic	NT5E
9	64175001	64225000	2.2082	intergenic	TRNAG-CCC_82;LOC132346116	dist=14884;dist=370145
9	64200001	64250000	2.5106	intergenic	TRNAG-CCC_82;LOC132346116	dist=39884;dist=345145
9	64225001	64275000	2.1098	intergenic	TRNAG-CCC_82;LOC132346116	dist=64884;dist=320145
9	81875001	81925000	2.2903	exonic	UTRN
9	81900001	81950000	2.4266	exonic	UTRN
9	81925001	81975000	2.4181	exonic	UTRN
9	81950001	82000000	2.5728	exonic	UTRN
9	81975001	82025000	2.3361	intronic	UTRN
9	91725001	91775000	2.1562	exonic	TIAM2
9	92075001	92125000	2.1837	intergenic	NOX3;LOC132346142	dist=10157;dist=713282
9	92250001	92300000	2.3062	intergenic	NOX3;LOC132346142	dist=185157;dist=538282
9	95000001	95050000	2.131	exonic	DYNLT1;LOC104969639;TMEM181
9	103125001	103175000	2.289	exonic	THBS2
10	4950001	5000000	2.1366	exonic	ARL14EPL
10	10525001	10575000	3.0022	exonic	HOMER1
10	10550001	10600000	2.3152	intergenic	HOMER1;TENT2	dist=3223;dist=11812
10	13275001	13325000	2.3252	exonic	MAP2K1
10	13300001	13350000	2.4243	exonic	MAP2K1
10	13375001	13425000	3.0412	exonic	LCTL;ZWILCH
10	13400001	13450000	3.5052	exonic	LCTL;LOC112441475;ZWILCH
10	13425001	13475000	3.5538	exonic	LOC112441475
10	13450001	13500000	3.6073	exonic	LOC112441475
10	13475001	13525000	3.6728	exonic	LOC112441475
10	13500001	13550000	3.6283	exonic	LOC112441475;SMAD6
10	13525001	13575000	3.5305	exonic	LOC112441475;SMAD6
10	13550001	13600000	2.7532	exonic	SMAD6
11	225001	275000	2.3648	exonic	FBLN7;ZC3H8
11	5325001	5375000	2.1093	intergenic	AFF3;LONRF2	dist=35530;dist=54280
11	5525001	5575000	2.2851	exonic	NMS
11	5550001	5600000	2.3535	exonic	PDCL3
11	5575001	5625000	2.1781	exonic	PDCL3
11	8075001	8125000	2.8147	intergenic	LOC112448962;LOC132346543	dist=260005;dist=539373
11	13050001	13100000	2.2124	exonic	DYSF
11	20225001	20275000	2.254	ncRNA_exonic	LOC112448758
11	22125001	22175000	2.1278	intergenic	THUMPD2;LOC132346510	dist=44213;dist=114258
11	22150001	22200000	2.2097	intergenic	THUMPD2;LOC132346510	dist=69213;dist=89258
11	23050001	23100000	2.1129	intergenic	LOC104973311;LOC132346511	dist=180482;dist=2623
11	36100001	36150000	2.3134	intergenic	LOC132346514;ASB3	dist=1660177;dist=251340
11	36125001	36175000	2.3819	intergenic	LOC132346514;ASB3	dist=1685177;dist=226340
11	99800001	99850000	2.3359	exonic	LOC101904867
11	99825001	99875000	2.5193	ncRNA_exonic	LOC112448842;LOC132346639
11	99850001	99900000	2.4027	ncRNA_exonic	LOC101904916;LOC112448842;LOC132346639
11	99875001	99925000	2.1602	ncRNA_exonic	LOC101904916;LOC112448842
11	99900001	99950000	2.149	exonic	LOC132346640
11	100000001	100050000	2.1231	exonic	ASB6;C11H9orf50;LOC101905017;NTMT1
11	100025001	100075000	2.4812	exonic	ASB6;LOC101905017;NTMT1;PRRX2
11	100050001	100100000	2.34	exonic	PRRX2
11	100100001	100150000	2.1418	exonic	LOC107132964;PRRX2;PTGES
11	103375001	103425000	2.1269	exonic	CAMSAP1;KCNT1
11	103425001	103475000	2.1454	exonic	CAMSAP1;UBAC1
11	103450001	103500000	2.2536	exonic	UBAC1
11	103475001	103525000	2.152	exonic	NACC2;UBAC1
11	104200001	104250000	2.3045	exonic	ABO;MED22;SURF6
11	104225001	104275000	2.3354	exonic	MED22;RPL7A;SURF1;SURF2;SURF4;SURF6
11	104250001	104300000	2.3413	exonic	MED22;RPL7A;STKLD1;SURF1;SURF2;SURF4
11	104275001	104325000	2.1215	exonic	ADAMTS13;REXO4;STKLD1;SURF4
11	105075001	105125000	2.5446	exonic	RXRA
11	105100001	105150000	2.4468	exonic	LOC104973519;RXRA
11	105125001	105175000	2.1853	exonic	LOC104973519
11	105250001	105300000	2.3449	exonic	COL5A1
11	105275001	105325000	2.2851	exonic	COL5A1
12	1300001	1350000	2.4445	intergenic	LOC112449156;TDRD3	dist=10196;dist=236957
12	1325001	1375000	2.2997	intergenic	LOC112449156;TDRD3	dist=35196;dist=211957
12	9050001	9100000	2.4042	intergenic	LOC101905933;LOC132346712	dist=8294;dist=140528
12	9075001	9125000	2.5199	intergenic	LOC101905933;LOC132346712	dist=33294;dist=115528
12	21375001	21425000	2.2743	exonic	ALG11;ATP7B
12	44600001	44650000	2.1317	ncRNA_exonic	TRNAC-GCA_138
12	53825001	53875000	2.8855	ncRNA_exonic	LOC112449158
12	53850001	53900000	2.497	ncRNA_exonic	LOC112449158
12	54075001	54125000	2.1602	intergenic	LOC112449133;LOC112449162	dist=69652;dist=41027
12	54100001	54150000	2.5458	intergenic	LOC112449133;LOC112449162	dist=94652;dist=16027
12	54125001	54175000	2.4815	ncRNA_exonic	LOC112449162
12	54150001	54200000	2.5122	ncRNA_exonic	LOC112449162
12	54175001	54225000	2.1696	intergenic	LOC112449162;LOC112449159	dist=8870;dist=102032
12	79175001	79225000	2.2955	intergenic	METTL21E;SLC10A2	dist=46004;dist=28348
12	79200001	79250000	2.3963	intergenic	METTL21E;SLC10A2	dist=71004;dist=3348
12	84375001	84425000	2.2668	ncRNA_exonic	LOC112449089
12	84475001	84525000	2.1464	ncRNA_exonic	LOC132346801
13	2150001	2200000	2.3228	intronic	PLCB4
13	2175001	2225000	2.7085	exonic	PLCB4
13	2200001	2250000	2.6194	exonic	PLCB4
13	2225001	2275000	2.3746	intronic	PLCB4
13	2250001	2300000	2.3095	intronic	PLCB4
13	2275001	2325000	2.2026	exonic	PLCB4
13	2300001	2350000	2.1365	exonic	PLCB4
13	2325001	2375000	2.3979	exonic	PLCB4
13	12100001	12150000	2.6525	exonic	CDC123
13	12125001	12175000	2.663	exonic	CDC123
13	31225001	31275000	2.2555	exonic	RSU1
13	31250001	31300000	2.4839	exonic	CUBN;RSU1
13	31275001	31325000	2.7471	exonic	CUBN
13	31300001	31350000	2.7328	exonic	CUBN
13	51775001	51825000	2.355	exonic	DNAAF9
13	51800001	51850000	2.1531	exonic	DNAAF9
13	60375001	60425000	2.2056	exonic	SCRT2;SRXN1
13	67250001	67300000	2.2233	exonic	LOC514978
13	67275001	67325000	2.5944	exonic	LOC514978
13	67300001	67350000	2.5012	exonic	LOC100847118;LOC514978
13	80925001	80975000	2.2823	intronic	TSHZ2
13	80950001	81000000	2.3048	intronic	TSHZ2
13	81025001	81075000	2.1122	exonic	TSHZ2
13	81050001	81100000	2.3069	exonic	TSHZ2
13	81075001	81125000	2.3197	exonic	ZNF217
13	81150001	81200000	2.1914	ncRNA_exonic	LOC101903404;LOC104973928
13	81175001	81225000	2.1698	ncRNA_exonic	LOC101903404;LOC104973928;LOC132346992
14	100001	150000	2.4899	intergenic	LOC112449589;OR10AG83	dist=19842;dist=9674
14	68575001	68625000	2.3718	intergenic	GDF6;LOC100335729	dist=499279;dist=427308
14	68600001	68650000	2.2617	intergenic	GDF6;LOC100335729	dist=524279;dist=402308
14	70100001	70150000	2.5049	exonic	CDH17
14	70125001	70175000	2.4806	exonic	CDH17
14	70650001	70700000	2.2503	intergenic	CIBAR1;LOC132342166	dist=61407;dist=401460
14	70675001	70725000	3.0027	intergenic	CIBAR1;LOC132342166	dist=86407;dist=376460
14	70700001	70750000	2.4116	intergenic	CIBAR1;LOC132342166	dist=111407;dist=351460
14	70725001	70775000	2.3261	intergenic	CIBAR1;LOC132342166	dist=136407;dist=326460
14	70750001	70800000	2.2946	intergenic	CIBAR1;LOC132342166	dist=161407;dist=301460
14	77800001	77850000	2.2434	exonic	RALYL
14	79150001	79200000	2.1203	intergenic	LOC616400;LOC112449659	dist=500991;dist=29728
15	4450001	4500000	2.9311	exonic	PDGFD
15	4475001	4525000	2.9796	exonic	PDGFD
15	4500001	4550000	2.6188	exonic	PDGFD
15	4525001	4575000	2.2015	exonic	PDGFD
15	10475001	10525000	2.2808	intergenic	CNTN5;LOC104974169	dist=19871;dist=321441
15	10500001	10550000	2.3386	intergenic	CNTN5;LOC104974169	dist=44871;dist=296441
15	10650001	10700000	2.1569	intergenic	CNTN5;LOC104974169	dist=194871;dist=146441
15	10675001	10725000	2.3842	intergenic	CNTN5;LOC104974169	dist=219871;dist=121441
15	10700001	10750000	2.5499	intergenic	CNTN5;LOC104974169	dist=244871;dist=96441
15	11325001	11375000	2.4627	ncRNA_exonic	TRNAW-CCA_82
15	11350001	11400000	2.3859	ncRNA_exonic	TRNAW-CCA_82
15	11375001	11425000	2.1724	intergenic	TRNAW-CCA_82;TRNAW-CCA_83	dist=19489;dist=1784497
15	11400001	11450000	2.3592	intergenic	TRNAW-CCA_82;TRNAW-CCA_83	dist=44489;dist=1759497
15	11475001	11525000	2.2113	intergenic	TRNAW-CCA_82;TRNAW-CCA_83	dist=119489;dist=1684497
15	11500001	11550000	2.207	intergenic	TRNAW-CCA_82;TRNAW-CCA_83	dist=144489;dist=1659497
15	11525001	11575000	2.2085	intergenic	TRNAW-CCA_82;TRNAW-CCA_83	dist=169489;dist=1634497
15	11550001	11600000	2.1197	intergenic	TRNAW-CCA_82;TRNAW-CCA_83	dist=194489;dist=1609497
15	11575001	11625000	2.1861	intergenic	TRNAW-CCA_82;TRNAW-CCA_83	dist=219489;dist=1584497
15	11600001	11650000	2.3614	intergenic	TRNAW-CCA_82;TRNAW-CCA_83	dist=244489;dist=1559497
15	11625001	11675000	2.1572	intergenic	TRNAW-CCA_82;TRNAW-CCA_83	dist=269489;dist=1534497
15	59600001	59650000	2.4546	ncRNA_exonic	LOC132342285
15	59875001	59925000	2.3835	intergenic	LOC112441583;MAD2L1	dist=117292;dist=690749
15	59900001	59950000	2.3471	intergenic	LOC112441583;MAD2L1	dist=142292;dist=665749
15	59925001	59975000	2.6778	intergenic	LOC112441583;MAD2L1	dist=167292;dist=640749
15	59950001	60000000	3.6609	intergenic	LOC112441583;MAD2L1	dist=192292;dist=615749
15	59975001	60025000	3.9948	intergenic	LOC112441583;MAD2L1	dist=217292;dist=590749
15	60000001	60050000	3.3224	intergenic	LOC112441583;MAD2L1	dist=242292;dist=565749
15	60025001	60075000	2.7836	intergenic	LOC112441583;MAD2L1	dist=267292;dist=540749
15	66950001	67000000	2.2149	exonic	TRAF6
15	66975001	67025000	2.1599	exonic	RAG1;RAG2
15	76875001	76925000	2.3816	exonic	CSTPP1
15	76900001	76950000	2.9028	exonic	CSTPP1
15	76925001	76975000	2.3093	exonic	CSTPP1
15	76950001	77000000	2.207	ncRNA_exonic	LOC112441656
15	76975001	77025000	2.2989	intronic	CSTPP1
15	77125001	77175000	2.1964	exonic	ACP2;MADD;NR1H3
15	81225001	81275000	3.0784	exonic	LOC132342373;LOC132342374
15	81250001	81300000	2.7318	exonic	OR9I17
15	81900001	81950000	2.1226	exonic	CNTF;ZFP91
15	81925001	81975000	2.4952	exonic	CNTF;LOC112441557;ZFP91
15	81950001	82000000	2.1717	exonic	LOC112441557;LOC518623
15	82000001	82050000	2.126	exonic	LOC518623
15	82175001	82225000	2.2412	exonic	GLYATL2
15	82200001	82250000	2.4477	exonic	FAM111B
15	82225001	82275000	2.4644	exonic	FAM111B
15	82250001	82300000	3.061	exonic	DTX4;FAM111B
15	82275001	82325000	3.0675	exonic	DTX4
15	82300001	82350000	3.0138	exonic	DTX4;MPEG1
15	82325001	82375000	3.1229	exonic	DTX4;MPEG1
15	82350001	82400000	2.9231	ncRNA_exonic	LOC132342377
15	82375001	82425000	2.5086	exonic	OR5AN2C
15	82400001	82450000	2.336	exonic	OR5AN1L;OR5AN2C
15	82425001	82475000	2.3663	exonic	OR5AN1L
15	82450001	82500000	2.2951	intergenic	OR5AN1L;OR5AN2	dist=10013;dist=17065
15	82475001	82525000	2.6561	exonic	OR5AN2
15	82500001	82550000	2.87	exonic	OR5AN1K;OR5AN2
15	82525001	82575000	2.6755	exonic	OR5AN1K;OR5AN1N
15	82550001	82600000	3.9968	exonic	OR5AN1M;OR5AN1N
15	82575001	82625000	3.3058	exonic	OR5AN1;OR5AN1M
15	82600001	82650000	2.6615	exonic	OR5AN1
15	82625001	82675000	3.0947	exonic	OR4D6;OR5A1
15	82650001	82700000	2.9859	exonic	OR4D32;OR4D6;OR5A1
15	82675001	82725000	2.4477	exonic	OR4D11B;OR4D31;OR4D32
15	82700001	82750000	2.1537	exonic	OR4D11;OR4D11B;OR4D31;OR4D9
15	82725001	82775000	2.1895	exonic	OR4D11;OR4D9;OR4D9D
15	82750001	82800000	2.5346	exonic	OR4D9D;OSBP
15	82775001	82825000	3.2499	exonic	OSBP
15	82800001	82850000	3.1761	exonic	OSBP;PATL1
15	82825001	82875000	2.6082	exonic	PATL1
15	82850001	82900000	2.382	exonic	PATL1
15	82925001	82975000	2.1493	exonic	LOC527077;STX3
15	82950001	83000000	2.3045	exonic	STX3
16	2800001	2850000	2.1576	exonic	CNTN2;NFASC
16	14200001	14250000	2.3273	intergenic	LOC107133223;LOC100848959	dist=876520;dist=888182
16	14225001	14275000	2.7313	intergenic	LOC107133223;LOC100848959	dist=901520;dist=863182
16	14250001	14300000	2.4802	intergenic	LOC107133223;LOC100848959	dist=926520;dist=838182
16	14350001	14400000	2.4089	intergenic	LOC107133223;LOC100848959	dist=1026520;dist=738182
16	14375001	14425000	2.4598	intergenic	LOC107133223;LOC100848959	dist=1051520;dist=713182
16	14525001	14575000	2.6055	intergenic	LOC107133223;LOC100848959	dist=1201520;dist=563182
16	14550001	14600000	3.0912	intergenic	LOC107133223;LOC100848959	dist=1226520;dist=538182
16	14575001	14625000	2.9049	intergenic	LOC107133223;LOC100848959	dist=1251520;dist=513182
16	14600001	14650000	2.5496	intergenic	LOC107133223;LOC100848959	dist=1276520;dist=488182
16	14625001	14675000	2.6947	intergenic	LOC107133223;LOC100848959	dist=1301520;dist=463182
16	14650001	14700000	2.5341	intergenic	LOC107133223;LOC100848959	dist=1326520;dist=438182
16	20150001	20200000	2.6981	intronic	ESRRG
16	20175001	20225000	3.3594	intronic	ESRRG
16	20200001	20250000	2.8712	ncRNA_exonic	TRNAY-AUA_24
16	21925001	21975000	2.324	intergenic	TGFB2;LOC132342419	dist=22593;dist=193271
16	21950001	22000000	2.5326	intergenic	TGFB2;LOC132342419	dist=47593;dist=168271
16	21975001	22025000	2.3788	intergenic	TGFB2;LOC132342419	dist=72593;dist=143271
16	22000001	22050000	2.3513	intergenic	TGFB2;LOC132342419	dist=97593;dist=118271
16	22025001	22075000	2.1304	intergenic	TGFB2;LOC132342419	dist=122593;dist=93271
16	22075001	22125000	2.3355	intergenic	TGFB2;LOC132342419	dist=172593;dist=43271
16	22100001	22150000	3.1871	intergenic	TGFB2;LOC132342419	dist=197593;dist=18271
16	22125001	22175000	2.5176	ncRNA_exonic	LOC132342419
16	22775001	22825000	2.2793	intergenic	LYPLAL1;LOC101904386	dist=84321;dist=249636
16	22800001	22850000	2.2854	intergenic	LYPLAL1;LOC101904386	dist=109321;dist=224636
16	22825001	22875000	2.2241	intergenic	LYPLAL1;LOC101904386	dist=134321;dist=199636
16	22875001	22925000	2.6447	intergenic	LYPLAL1;LOC101904386	dist=184321;dist=149636
16	22900001	22950000	2.9007	intergenic	LYPLAL1;LOC101904386	dist=209321;dist=124636
16	23250001	23300000	2.1579	ncRNA_exonic	LOC112441784
16	23275001	23325000	2.3913	intergenic	LOC112441784;LOC132342420	dist=21244;dist=18527
16	23300001	23350000	2.4987	ncRNA_exonic	LOC132342420
16	23325001	23375000	2.8033	ncRNA_exonic	LOC132342420
16	23350001	23400000	2.8656	ncRNA_exonic	LOC132342420
16	23375001	23425000	2.6944	UTR3	SLC30A10	XM_059875318.1:c.*5309_*1971delins0;XM_059875317.1:c.*5309_*1971delins0
16	23400001	23450000	2.4466	exonic	SLC30A10
16	23425001	23475000	2.1414	exonic	EPRS1;SLC30A10
16	26925001	26975000	2.1709	ncRNA_exonic	LOC132342448
16	26950001	27000000	2.2827	intergenic	LOC132342448;CAPN8	dist=12563;dist=1305
16	27850001	27900000	2.5469	exonic	CNIH3
16	29050001	29100000	2.4691	exonic	H3-3A
16	29075001	29125000	2.8714	exonic	H3-3A
16	29100001	29150000	2.9458	intergenic	H3-3A;ACBD3	dist=12138;dist=7748
16	29125001	29175000	2.4662	exonic	ACBD3
16	29200001	29250000	2.5003	exonic	LIN9;MIXL1
16	29225001	29275000	2.433	exonic	LIN9;MIXL1
16	31375001	31425000	2.263	exonic	SMYD3
16	31400001	31450000	2.5909	exonic	SMYD3
16	31425001	31475000	2.4234	exonic	SMYD3
16	31450001	31500000	2.165	exonic	SMYD3
16	42250001	42300000	2.148	intergenic	DISP3;UBIAD1	dist=45744;dist=72216
16	44550001	44600000	2.1442	exonic	ENO1
16	44600001	44650000	2.1298	UTR5	RERE	XM_059875727.1:c.-155963_-139823delins0;XM_059875728.1:c.-155963_-155318delins0;XM_002694049.6:c.-155963_-155496delins0
16	44625001	44675000	2.117	UTR5	RERE	XM_059875727.1:c.-146877_-139823delins0
16	44650001	44700000	2.2355	intronic	RERE
16	44675001	44725000	2.278	intronic	RERE
16	44700001	44750000	2.255	UTR5	RERE	XM_005217005.5:c.-43935_-43550delins0;XM_024976744.2:c.-43935_-43550delins0;XM_024976745.2:c.-43935_-43550delins0;XM_059875729.1:c.-43526_-43442delins0
16	44825001	44875000	2.2432	exonic	RERE
16	44850001	44900000	2.5596	exonic	RERE
16	44875001	44925000	2.7437	exonic	LOC107133235;RERE
16	44900001	44950000	2.736	exonic	LOC107133235;RERE
16	44925001	44975000	2.6221	exonic	RERE
16	44950001	45000000	2.5809	exonic	RERE
16	44975001	45025000	2.6145	exonic	RERE
16	45000001	45050000	2.9878	exonic	RERE;SLC45A1
16	45025001	45075000	3.0051	exonic	RERE;SLC45A1
16	45050001	45100000	2.3716	exonic	SLC45A1
16	70250001	70300000	2.3059	intergenic	LOC112441861;RPS6KC1	dist=35236;dist=48824
17	13200001	13250000	2.1836	exonic	ANAPC10
17	13225001	13275000	2.278	exonic	ANAPC10
17	13250001	13300000	2.2294	exonic	ANAPC10
17	24600001	24650000	2.2853	intergenic	PABPC4L;LOC112441994	dist=503834;dist=132585
17	24625001	24675000	3.698	intergenic	PABPC4L;LOC112441994	dist=528834;dist=107585
17	24650001	24700000	3.2008	intergenic	PABPC4L;LOC112441994	dist=553834;dist=82585
17	24675001	24725000	2.4824	intergenic	PABPC4L;LOC112441994	dist=578834;dist=57585
17	24700001	24750000	2.511	intergenic	PABPC4L;LOC112441994	dist=603834;dist=32585
17	24725001	24775000	2.6394	intergenic	PABPC4L;LOC112441994	dist=628834;dist=7585
17	24750001	24800000	3.0092	ncRNA_exonic	LOC112441994;LOC132342588
17	24775001	24825000	2.7446	ncRNA_exonic	LOC112441994;LOC132342588
17	24800001	24850000	2.3015	ncRNA_exonic	TRNAC-GCA_167
17	24825001	24875000	2.3935	ncRNA_exonic	TRNAC-GCA_167
17	24850001	24900000	2.3773	intergenic	TRNAC-GCA_167;LOC112442019	dist=24499;dist=118200
17	24875001	24925000	3.0872	intergenic	TRNAC-GCA_167;LOC112442019	dist=49499;dist=93200
17	24900001	24950000	3.9068	intergenic	TRNAC-GCA_167;LOC112442019	dist=74499;dist=68200
17	24925001	24975000	3.6899	intergenic	TRNAC-GCA_167;LOC112442019	dist=99499;dist=43200
17	24950001	25000000	3.0299	intergenic	TRNAC-GCA_167;LOC112442019	dist=124499;dist=18200
17	24975001	25025000	2.3087	exonic	LOC112442019
17	28675001	28725000	2.3177	exonic	C17H4orf33;SCLT1
17	28700001	28750000	2.6118	exonic	SCLT1
17	28725001	28775000	2.3907	exonic	SCLT1
17	29075001	29125000	2.1598	ncRNA_exonic	LOC112442021
17	29100001	29150000	2.2861	ncRNA_exonic	LOC112442021;LOC132342591
17	29125001	29175000	2.1514	ncRNA_exonic	LOC112442021;LOC132342591
17	46675001	46725000	2.2949	exonic	RIMBP2
17	46700001	46750000	2.1892	exonic	PIWIL1;RIMBP2
17	46725001	46775000	2.139	exonic	PIWIL1
17	47300001	47350000	2.4288	intronic	TMEM132D
17	60450001	60500000	2.2851	intergenic	TBX5;LOC132342628	dist=132612;dist=38631
17	60475001	60525000	2.3283	intergenic	TBX5;LOC132342628	dist=157612;dist=13631
17	67750001	67800000	2.2267	UTR5	TTC28	XM_059876197.1:c.24261_4092delins0
17	67775001	67825000	2.4086	exonic	TTC28
17	67800001	67850000	2.6954	exonic	TTC28
17	67825001	67875000	2.8	UTR5	TTC28	XM_024977808.2:c.67205_24689delins0;XM_024977807.2:c.67205_24689delins0
17	67850001	67900000	2.7729	UTR5	TTC28	XM_024977808.2:c.67205_49689delins0;XM_024977807.2:c.67205_49689delins0
17	67875001	67925000	2.7416	intronic	TTC28
17	67900001	67950000	2.6675	intronic	TTC28
17	67925001	67975000	2.4852	exonic	TTC28
17	71125001	71175000	2.3065	exonic	LOC100297192;LOC112442062;LOC112442088;LOC789205
18	550001	600000	2.2643	intergenic	NONE;LOC132342767	dist=NONE;dist=206891
18	29400001	29450000	2.1538	exonic	CDH8
18	29425001	29475000	2.2577	exonic	CDH8
18	30825001	30875000	2.1514	ncRNA_exonic	TRNAC-ACA_172
18	30850001	30900000	2.3252	intergenic	TRNAC-ACA_172;CDH11	dist=18436;dist=1782889
18	44175001	44225000	2.1952	exonic	CHST8;KCTD15
18	44200001	44250000	2.215	exonic	KCTD15;LOC112442401
18	44225001	44275000	2.2786	exonic	LOC112442401
19	19500001	19550000	2.4633	UTR5	LYRM9	NM_001195029.1:c.10419_10385delins0;XM_024980424.2:c.10411_7219delins0
19	53200001	53250000	2.2622	splicing	RBFOX3
19	53225001	53275000	2.5192	exonic	RBFOX3
19	53250001	53300000	2.8276	exonic	RBFOX3
19	53275001	53325000	3.2547	exonic	RBFOX3
19	53300001	53350000	3.5523	exonic	ENGASE;RBFOX3
19	53325001	53375000	2.6717	exonic	C1QTNF1;ENGASE;RBFOX3
20	5350001	5400000	2.3607	intergenic	BOD1;LOC104976640	dist=18258;dist=89823
20	26150001	26200000	2.1383	exonic	ITGA1
20	26825001	26875000	2.451	intergenic	ITGA1;LOC132343185	dist=541629;dist=371871
20	70475001	70525000	2.2982	intergenic	TRNAW-CCA_125;LOC132343193	dist=201506;dist=89058
20	70500001	70550000	2.1805	intergenic	TRNAW-CCA_125;LOC132343193	dist=226506;dist=64058
20	70525001	70575000	2.5204	intergenic	TRNAW-CCA_125;LOC132343193	dist=251506;dist=39058
20	70550001	70600000	3.2482	intergenic	TRNAW-CCA_125;LOC132343193	dist=276506;dist=14058
20	70575001	70625000	2.8126	ncRNA_exonic	LOC132343193
20	70600001	70650000	2.3846	ncRNA_exonic	LOC132343193
20	70625001	70675000	2.2013	intergenic	LOC132343193;LOC132343258	dist=8929;dist=19586
20	70775001	70825000	2.3542	exonic	IRX4;LOC132343196;LOC132343259
20	70800001	70850000	2.555	exonic	LOC132343259;MRPL36;NDUFS6
21	3575001	3625000	2.2467	intergenic	TRNAE-UUC_107;GABRB3	dist=346669;dist=238621
21	3600001	3650000	2.3072	intergenic	TRNAE-UUC_107;GABRB3	dist=371669;dist=213621
21	3625001	3675000	2.3351	intergenic	TRNAE-UUC_107;GABRB3	dist=396669;dist=188621
21	3650001	3700000	2.5092	intergenic	TRNAE-UUC_107;GABRB3	dist=421669;dist=163621
21	3675001	3725000	2.7742	intergenic	TRNAE-UUC_107;GABRB3	dist=446669;dist=138621
21	3700001	3750000	2.7123	intergenic	TRNAE-UUC_107;GABRB3	dist=471669;dist=113621
21	3725001	3775000	2.6806	intergenic	TRNAE-UUC_107;GABRB3	dist=496669;dist=88621
21	3750001	3800000	2.6882	intergenic	TRNAE-UUC_107;GABRB3	dist=521669;dist=63621
21	3775001	3825000	2.6179	intergenic	TRNAE-UUC_107;GABRB3	dist=546669;dist=38621
21	3800001	3850000	3.0991	intergenic	TRNAE-UUC_107;GABRB3	dist=571669;dist=13621
21	3825001	3875000	3.6268	exonic	GABRB3
21	3850001	3900000	3.4763	exonic	GABRB3
21	3875001	3925000	2.7799	exonic	GABRB3
21	3900001	3950000	2.677	exonic	GABRB3
21	3925001	3975000	2.707	exonic	GABRB3
21	3950001	4000000	2.6634	exonic	GABRB3
21	12725001	12775000	2.8663	exonic	MCTP2
21	12750001	12800000	3.3409	exonic	MCTP2
21	12775001	12825000	2.2477	exonic	MCTP2
21	14000001	14050000	2.2253	exonic	CHD2;RGMA
21	14025001	14075000	2.2719	exonic	CHD2;RGMA
21	14050001	14100000	2.6039	exonic	CHD2
21	14075001	14125000	2.6343	exonic	CHD2
21	14100001	14150000	2.415	exonic	CHD2
21	14125001	14175000	2.2394	exonic	CHD2
21	14150001	14200000	2.4953	exonic	CHD2
21	14175001	14225000	2.9828	intergenic	CHD2;LOC132343406	dist=19129;dist=54300
21	14200001	14250000	3.2659	intergenic	CHD2;LOC132343406	dist=44129;dist=29300
21	14225001	14275000	3.2301	intergenic	CHD2;LOC132343406	dist=69129;dist=4300
21	14250001	14300000	2.1672	exonic	LOC132343406
21	18600001	18650000	2.1697	ncRNA_exonic	TRNAG-CCC_182
21	18625001	18675000	2.6646	intergenic	TRNAG-CCC_182;NTRK3	dist=1281;dist=145863
21	18650001	18700000	2.5363	intergenic	TRNAG-CCC_182;NTRK3	dist=26281;dist=120863
21	53925001	53975000	2.612	intergenic	LOC785161;LOC132343311	dist=1639407;dist=173199
21	53950001	54000000	2.9147	intergenic	LOC785161;LOC132343311	dist=1664407;dist=148199
21	53975001	54025000	2.963	intergenic	LOC785161;LOC132343311	dist=1689407;dist=123199
21	54000001	54050000	2.7798	intergenic	LOC785161;LOC132343311	dist=1714407;dist=98199
21	54025001	54075000	2.4366	intergenic	LOC785161;LOC132343311	dist=1739407;dist=73199
21	62650001	62700000	2.2783	intergenic	TRNAG-UCC_119;LOC112443222	dist=190401;dist=538634
21	62725001	62775000	2.3133	intergenic	TRNAG-UCC_119;LOC112443222	dist=265401;dist=463634
21	62750001	62800000	2.4961	intergenic	TRNAG-UCC_119;LOC112443222	dist=290401;dist=438634
21	62775001	62825000	2.3644	intergenic	TRNAG-UCC_119;LOC112443222	dist=315401;dist=413634
21	68500001	68550000	2.4794	exonic	TDRD9
21	68525001	68575000	2.7095	exonic	TDRD9
21	68550001	68600000	2.2367	exonic	TDRD9
22	1	50000	3.046	exonic	LOC112443452
22	4600001	4650000	2.1084	exonic	RBMS3
22	5575001	5625000	2.2064	ncRNA_exonic	LOC112443493;LOC132343472;LOC132343473
22	5600001	5650000	2.7904	ncRNA_exonic	LOC132343472;LOC132343473
22	5625001	5675000	2.9257	ncRNA_exonic	LOC132343472;LOC132343473
22	5650001	5700000	3.1534	intergenic	LOC132343472;LOC112443554	dist=7052;dist=91116
22	5675001	5725000	3.6489	intergenic	LOC132343472;LOC112443554	dist=32052;dist=66116
22	5700001	5750000	3.5882	intergenic	LOC132343472;LOC112443554	dist=57052;dist=41116
22	7600001	7650000	2.123	exonic	FBXL2;UBP1
22	13950001	14000000	2.1181	exonic	ULK4
22	13975001	14025000	2.8845	exonic	ULK4
22	14000001	14050000	2.8028	exonic	ULK4
22	26450001	26500000	2.4166	ncRNA_exonic	LOC132343465
22	26475001	26525000	2.5347	ncRNA_exonic	LOC132343465
22	26500001	26550000	2.7945	intergenic	LOC132343465;LOC132343545	dist=4130;dist=466327
22	26525001	26575000	2.5898	intergenic	LOC132343465;LOC132343545	dist=29130;dist=441327
22	26950001	27000000	2.2108	intergenic	LOC132343465;LOC132343545	dist=454130;dist=16327
22	26975001	27025000	2.1435	exonic	LOC132343545
22	35025001	35075000	2.2804	exonic	LRIG1;SLC25A26
22	35050001	35100000	2.2589	exonic	LRIG1;SLC25A26
22	35075001	35125000	2.1168	exonic	SLC25A26
22	58450001	58500000	3.0178	exonic	NUP210
22	58475001	58525000	4.1864	exonic	NUP210
22	58500001	58550000	4.287	exonic	NUP210
22	58525001	58575000	3.5631	exonic	NUP210
22	58550001	58600000	2.771	exonic	NUP210
22	60350001	60400000	2.5219	exonic	CHCHD6
22	60375001	60425000	2.1084	exonic	CHCHD6;TXNRD3
22	60400001	60450000	2.2666	exonic	TXNRD3
22	60425001	60475000	2.6212	exonic	C22H3orf22;CHST13;TXNRD3;UROC1
22	60450001	60500000	3.0211	exonic	C22H3orf22;CHST13;UROC1;ZXDC
22	60475001	60525000	3.7096	exonic	SLC41A3;UROC1;ZXDC
22	60500001	60550000	3.2555	exonic	SLC41A3;ZXDC
22	60525001	60575000	3.0315	exonic	ALDH1L1;SLC41A3
22	60550001	60600000	3.3988	exonic	ALDH1L1
22	60575001	60625000	3.3248	exonic	ALDH1L1;KLF15
22	60600001	60650000	3.3008	exonic	KLF15
22	60625001	60675000	3.2604	exonic	CFAP100
22	60650001	60700000	2.8926	exonic	CFAP100
23	8025001	8075000	2.2866	ncRNA_exonic	LOC112443824
23	8050001	8100000	2.4944	intergenic	LOC112443824;GRM4	dist=3400;dist=40143
23	8075001	8125000	2.1969	intergenic	LOC112443824;GRM4	dist=28400;dist=15143
23	18975001	19025000	2.1124	ncRNA_exonic	LOC112443836
23	19000001	19050000	2.1615	intergenic	LOC112443836;LOC132343580	dist=11338;dist=51310
23	24225001	24275000	2.6239	exonic	PKHD1
23	29200001	29250000	2.5157	exonic	LOC785858;OR12D2;OR12D2G;OR1O9
23	29225001	29275000	2.3508	exonic	OR12D2;OR12D23;OR12D2F;OR1O9
23	33625001	33675000	2.1399	intergenic	NRSN1;LOC112443930	dist=103326;dist=663327
23	33650001	33700000	2.4305	intergenic	NRSN1;LOC112443930	dist=128326;dist=638327
23	46925001	46975000	2.2708	intergenic	OFCC1;SLC35B3	dist=698986;dist=183369
24	4150001	4200000	2.2166	exonic	CYB5A
24	4175001	4225000	2.4269	UTR3	CYB5A	NM_174033.3:c.*1126_*1608delins0
24	4200001	4250000	2.5107	exonic	TIMM21
24	4225001	4275000	2.9089	exonic	FBXO15;TIMM21
24	4250001	4300000	2.9334	exonic	FBXO15
24	10525001	10575000	2.1383	intergenic	CDH19;LOC132343807	dist=356840;dist=134537
24	17200001	17250000	2.7484	intergenic	LOC104975749;LOC132343809	dist=782735;dist=96870
24	17225001	17275000	2.4958	intergenic	LOC104975749;LOC132343809	dist=807735;dist=71870
24	22125001	22175000	2.2762	exonic	DTNA
24	28825001	28875000	2.4899	exonic	CDH2
24	28850001	28900000	2.8562	exonic	CDH2
24	28875001	28925000	2.4609	exonic	CDH2
24	31575001	31625000	2.1647	intronic	ZNF521
24	31600001	31650000	2.2228	intronic	ZNF521
24	35925001	35975000	2.6996	ncRNA_exonic	LOC112444234
24	35950001	36000000	3.1963	intergenic	LOC112444234;LOC132343738	dist=15951;dist=12979
24	35975001	36025000	2.8168	ncRNA_exonic	LOC132343738
24	50250001	50300000	2.161	exonic	MAPK4
24	50275001	50325000	2.218	exonic	MAPK4;MRO
25	5525001	5575000	2.2204	exonic	RBFOX1
25	5550001	5600000	2.2268	exonic	RBFOX1
25	6350001	6400000	2.1994	intronic	RBFOX1
25	6375001	6425000	2.1625	UTR5	RBFOX1	XM_059881319.1:c.-200_-70delins0;XM_024984904.2:c.-179_-70delins0
25	7825001	7875000	2.1281	ncRNA_exonic	LOC112444374
25	7850001	7900000	2.466	exonic	HAPSTR1
25	7875001	7925000	2.7249	exonic	HAPSTR1
25	7900001	7950000	2.2424	exonic	HAPSTR1
25	20050001	20100000	2.2329	exonic	LOC101905757;METTL9
26	175001	225000	2.1305	intergenic	NONE;LOC132343995	dist=NONE;dist=136849
26	200001	250000	2.249	intergenic	NONE;LOC132343995	dist=NONE;dist=111849
26	1950001	2000000	2.1477	intergenic	LOC132343996;LOC100295832	dist=550342;dist=62380
26	2150001	2200000	2.5134	intergenic	LOC100295832;LOC112444478	dist=87301;dist=560522
26	2575001	2625000	2.149	intergenic	LOC100295832;LOC112444478	dist=512301;dist=135522
26	17075001	17125000	2.1137	exonic	ALDH18A1
26	17100001	17150000	2.5208	exonic	ALDH18A1;TCTN3
26	17125001	17175000	2.2117	exonic	ALDH18A1;TCTN3
26	19475001	19525000	2.2272	exonic	HPS1;PYROXD2
26	19500001	19550000	3.055	exonic	HPS1;HPSE2
26	19525001	19575000	3.0053	exonic	HPSE2
26	19550001	19600000	2.4452	exonic	HPSE2
26	25025001	25075000	2.1325	intergenic	CFAP58;MIR2393	dist=2883;dist=20398
26	26725001	26775000	2.1527	intergenic	TRNAA-AGC_24;LOC107131335	dist=240491;dist=433662
26	28150001	28200000	2.5965	intergenic	SORCS1;MIR2285K-4	dist=20157;dist=966468
26	28175001	28225000	2.5557	intergenic	SORCS1;MIR2285K-4	dist=45157;dist=941468
26	28200001	28250000	2.283	intergenic	SORCS1;MIR2285K-4	dist=70157;dist=916468
26	28225001	28275000	2.2153	intergenic	SORCS1;MIR2285K-4	dist=95157;dist=891468
26	28600001	28650000	2.9066	intergenic	SORCS1;MIR2285K-4	dist=470157;dist=516468
26	28625001	28675000	3.2343	intergenic	SORCS1;MIR2285K-4	dist=495157;dist=491468
26	28650001	28700000	2.7114	intergenic	SORCS1;MIR2285K-4	dist=520157;dist=466468
26	28675001	28725000	3.356	intergenic	SORCS1;MIR2285K-4	dist=545157;dist=441468
26	28700001	28750000	3.6766	intergenic	SORCS1;MIR2285K-4	dist=570157;dist=416468
26	28725001	28775000	3.4771	intergenic	SORCS1;MIR2285K-4	dist=595157;dist=391468
26	28750001	28800000	2.9807	intergenic	SORCS1;MIR2285K-4	dist=620157;dist=366468
26	29000001	29050000	2.3296	intergenic	SORCS1;MIR2285K-4	dist=870157;dist=116468
26	29050001	29100000	2.2994	intergenic	SORCS1;MIR2285K-4	dist=920157;dist=66468
26	47400001	47450000	2.1151	intergenic	LOC132343980;PTPRE	dist=39999;dist=6111
26	47425001	47475000	2.2456	exonic	PTPRE
26	47825001	47875000	2.2062	intergenic	LOC101903141;LOC104976009	dist=136586;dist=48881
26	47850001	47900000	3.0982	intergenic	LOC101903141;LOC104976009	dist=161586;dist=23881
26	47875001	47925000	2.9754	ncRNA_exonic	LOC104976009
26	47900001	47950000	2.7815	ncRNA_exonic	LOC104976009
26	48375001	48425000	2.1617	intergenic	LOC132344000;MGMT	dist=104288;dist=393701
26	48400001	48450000	2.2383	intergenic	LOC132344000;MGMT	dist=129288;dist=368701
27	4975001	5025000	2.2497	intergenic	LOC788501;TRNAG-CCC_222	dist=318566;dist=325550
27	12350001	12400000	2.1345	ncRNA_exonic	TRNAW-CCA_147
27	21025001	21075000	2.2257	intergenic	MSR1;TUSC3	dist=34679;dist=277584
27	21100001	21150000	2.1954	intergenic	MSR1;TUSC3	dist=109679;dist=202584
27	21175001	21225000	2.3035	intergenic	MSR1;TUSC3	dist=184679;dist=127584
27	21200001	21250000	2.8498	intergenic	MSR1;TUSC3	dist=209679;dist=102584
27	21225001	21275000	2.6682	intergenic	MSR1;TUSC3	dist=234679;dist=77584
27	21250001	21300000	2.6901	intergenic	MSR1;TUSC3	dist=259679;dist=52584
27	21275001	21325000	2.9168	intergenic	MSR1;TUSC3	dist=284679;dist=27584
27	21300001	21350000	2.7309	intergenic	MSR1;TUSC3	dist=309679;dist=2584
27	21325001	21375000	2.5306	exonic	TUSC3
27	21350001	21400000	3.0518	exonic	TUSC3
27	21375001	21425000	2.8669	exonic	TUSC3
27	21900001	21950000	2.508	intergenic	TRNAC-ACA_216;MIR383	dist=64594;dist=299018
27	21925001	21975000	2.7395	intergenic	TRNAC-ACA_216;MIR383	dist=89594;dist=274018
27	21950001	22000000	2.7919	intergenic	TRNAC-ACA_216;MIR383	dist=114594;dist=249018
27	21975001	22025000	2.8077	intergenic	TRNAC-ACA_216;MIR383	dist=139594;dist=224018
27	22000001	22050000	2.4988	intergenic	TRNAC-ACA_216;MIR383	dist=164594;dist=199018
27	26575001	26625000	2.2426	exonic	RBPMS
27	26600001	26650000	2.5949	exonic	RBPMS
27	26625001	26675000	2.2015	exonic	RBPMS
27	26750001	26800000	2.5091	exonic	GTF2E2;SMIM18
27	26775001	26825000	2.6464	exonic	GSR;GTF2E2
27	26800001	26850000	2.5511	exonic	GSR
27	36075001	36125000	2.2756	ncRNA_exonic	LOC112444671
27	36100001	36150000	3.2708	ncRNA_exonic	LOC112444671
27	36125001	36175000	3.2353	intergenic	LOC112444671;SFRP1	dist=13142;dist=36718
27	36150001	36200000	3.2629	intergenic	LOC112444671;SFRP1	dist=38142;dist=11718
27	36175001	36225000	3.4042	exonic	SFRP1
27	36200001	36250000	2.9402	exonic	SFRP1
27	36225001	36275000	2.2114	exonic	SFRP1
27	36325001	36375000	2.2222	intergenic	LOC104976124;GOLGA7	dist=31329;dist=44457
27	41400001	41450000	2.8044	intergenic	LOC132344076;THRB	dist=109073;dist=10164
27	41425001	41475000	2.6261	UTR5	THRB	XM_005226186.5:c.-321939_-321649delins0;XM_015460908.2:c.-321551_-321371delins0;XM_024986438.2:c.-320703_-320612delins0;XM_024986440.2:c.-320703_-320612delins0;XM_005226183.4:c.-320397_-320211delins0
28	250001	300000	2.1406	exonic	OR5D18K;OR5L20
28	275001	325000	2.1907	exonic	OR5D18K;OR5L20
28	650001	700000	2.2004	exonic	RHOU
28	675001	725000	2.2653	exonic	RHOU
28	13200001	13250000	2.2016	exonic	BMS1
28	16525001	16575000	2.2976	exonic	CDK1
28	23925001	23975000	2.4031	intronic	CTNNA3
28	23950001	24000000	2.6789	intronic	CTNNA3
28	35700001	35750000	2.203	exonic	DYDC1;MAT1A
28	35725001	35775000	2.1479	exonic	DYDC1;DYDC2
28	39650001	39700000	2.2816	intergenic	CCSER2;TRNAG-CCC_234	dist=223409;dist=304077
29	1	50000	2.6056	intergenic	NONE;LOC132344234	dist=NONE;dist=56775
29	25001	75000	2.2883	intergenic	NONE;LOC132344234	dist=NONE;dist=31775
29	100001	150000	2.4817	ncRNA_exonic	LOC132344233;LOC132344234
29	125001	175000	2.6403	ncRNA_exonic	LOC132344233
29	150001	200000	2.6836	intergenic	LOC132344233;LOC101905316	dist=24074;dist=5457
29	175001	225000	2.7333	ncRNA_exonic	LOC101905316;LOC132344235
29	200001	250000	2.6438	ncRNA_exonic	LOC101905316;LOC132344235
29	275001	325000	2.1442	exonic	LOC104970173;LOC789688
29	300001	350000	2.1351	exonic	LOC789688
29	325001	375000	2.4187	exonic	LOC789688
29	350001	400000	2.7554	exonic	LOC789688
29	375001	425000	2.8553	intergenic	LOC789688;PANX1	dist=2988;dist=186569
29	400001	450000	2.4646	intergenic	LOC789688;PANX1	dist=27988;dist=161569
29	425001	475000	2.3643	intergenic	LOC789688;PANX1	dist=52988;dist=136569
29	450001	500000	2.2495	intergenic	LOC789688;PANX1	dist=77988;dist=111569
29	600001	650000	2.349	exonic	PANX1
29	625001	675000	2.6058	exonic	PANX1
29	825001	875000	2.2672	intergenic	HEPHL1;LOC101906859	dist=54387;dist=53321
29	20300001	20350000	2.1547	exonic	LUZP2
29	20325001	20375000	2.2698	exonic	LUZP2
29	20350001	20400000	2.4118	exonic	LUZP2
29	20375001	20425000	2.2016	intronic	LUZP2
29	22575001	22625000	2.1373	exonic	ANO5
29	22600001	22650000	2.3041	exonic	ANO5
29	22625001	22675000	2.1179	exonic	ANO5
29	22650001	22700000	2.1972	ncRNA_exonic	LOC104976236
29	22775001	22825000	2.2294	intergenic	LOC104976236;NELL1	dist=112828;dist=430792
29	27875001	27925000	2.4	exonic	OR8A1H;OR8B69
29	27900001	27950000	2.1336	exonic	OR8A1D;OR8A1F;OR8B12;OR8B69
29	35000001	35050000	2.4298	intronic	NTM
29	35025001	35075000	2.8983	intronic	NTM
29	35050001	35100000	2.6779	intronic	NTM
29	35075001	35125000	2.6798	intronic	NTM
29	35100001	35150000	2.8954	intronic	NTM
29	35125001	35175000	2.7016	intronic	NTM
29	35150001	35200000	2.4049	intronic	NTM
29	35425001	35475000	2.3328	intronic	NTM
29	35450001	35500000	2.2957	intronic	NTM
29	35475001	35525000	2.5025	intronic	NTM
29	35500001	35550000	2.8884	exonic	NTM
29	35525001	35575000	3.8835	exonic	NTM
29	35550001	35600000	3.4757	intergenic	NTM;LOC132344232	dist=9600;dist=154698

## Sheet: Table S5
Table S5. Gene annotation of the overlapped genes identified by at least two methods.
Chr	Start	End	XP-EHH	FST	π_ratio	Func	Gene	GeneDetail	ExonicFunc	AAChange
1	121050001	121100000	2.1483	0.327675	0.672358	intergenic	ZIC4;LOC132346271	dist=125756;dist=197240
1	129425001	129475000	-1.283	0.298092	3.87925	intergenic	LOC112448327;RBP1	dist=6139;dist=81754
2	75650001	75700000	3.4297	0.312015	0.399421	intergenic	LOC784679;TRNAC-ACA_18	dist=1421441;dist=138956
3	49850001	49900000	-2.4807	0.476089	3.7622	exonic	BCAR3
3	49875001	49925000	-2.6459	0.484893	3.02217	exonic	BCAR3;FNBP1L
3	49975001	50025000	-2.3007	0.409765	2.76964	exonic	FNBP1L
3	50000001	50050000	-2.1642	0.40081	3.04784	exonic	FNBP1L
3	50300001	50350000	-2.9956	0.472183	2.77203	exonic	MTF2;TMED5
3	51700001	51750000	-2.4702	0.414213	3.10295	exonic	TGFBR3
3	51725001	51775000	-2.5072	0.425327	3.7224	ncRNA_exonic	LOC132344880
3	51750001	51800000	-2.5422	0.353648	3.18393	intergenic	LOC132344880;CDC7	dist=11261;dist=55689
3	51775001	51825000	-2.3675	0.294053	2.83974	intergenic	LOC132344880;CDC7	dist=36261;dist=30689
3	51800001	51850000	-1.8168	0.338927	2.96999	intergenic	LOC132344880;CDC7	dist=61261;dist=5689
3	51825001	51875000	-1.659	0.355104	3.06774	exonic	CDC7
3	51850001	51900000	-1.4349	0.373995	2.67471	exonic	CDC7
3	51875001	51925000	-1.2652	0.362656	2.66103	exonic	CDC7
3	51900001	51950000	-1.246	0.371335	2.99104	intergenic	CDC7;HFM1	dist=19236;dist=30882
3	80450001	80500000	-1.7599	0.332138	3.12224	UTR5	JAK1	XM_059884749.1:c.-67637_-64234delins0
3	80475001	80525000	-2.0123	0.30971	2.80068	exonic	JAK1
3	98000001	98050000	-2.2322	0.306906	4.01966	UTR5	SLC5A9	XM_059884596.1:c.8046_7970delins0;XM_015466322.3:c.8046_7970delins0;XM_024989389.2:c.8046_7820delins0
3	98025001	98075000	-1.9673	0.316044	4.82662	exonic	SKINT1
3	98050001	98100000	-2.09	0.313065	4.54189	exonic	SKINT1
3	98075001	98125000	-2.7057	0.311803	4.50894	exonic	LOC112445889;SKINT1
3	98100001	98150000	-2.6972	0.307711	4.18979	exonic	LOC112445889
4	54800001	54850000	-2.2963	0.290825	3.65387	intergenic	LOC132345095;LOC132345096	dist=37754;dist=56944
4	54825001	54875000	-2.1942	0.310902	3.74394	intergenic	LOC132345095;LOC132345096	dist=62754;dist=31944
4	68075001	68125000	-2.3514	0.338043	2.66035	intronic	JAZF1
4	73825001	73875000	-2.1429	0.306677	5.44686	intergenic	LOC112446400;TRNAY-AUA_6	dist=89703;dist=381945
4	81025001	81075000	-2.9878	0.302078	2.79494	exonic	CDK13
5	47850001	47900000	-0.9987	0.31207	2.72228	intronic	HMGA2
5	52625001	52675000	2.347	0.428418	0.403681	intergenic	LOC112446802;SLC16A7	dist=2401;dist=1017033
5	52650001	52700000	2.4262	0.445365	0.433443	intergenic	LOC112446802;SLC16A7	dist=27401;dist=992033
5	57800001	57850000	-2.0897	0.330232	9.13837	exonic	OR6C22
5	58025001	58075000	-2.0359	0.386387	7.1804	exonic	OR6C202
5	72075001	72125000	-3.7437	0.408363	3.57974	exonic	LARGE1
5	72100001	72150000	-3.8929	0.397193	4.41596	exonic	LARGE1
5	72125001	72175000	-4.1986	0.384257	6.27241	exonic	LARGE1
5	72150001	72200000	-4.1623	0.400575	3.62669	intronic	LARGE1
5	72175001	72225000	-3.8115	0.355012	3.131	intronic	LARGE1
5	72225001	72275000	-3.5238	0.301931	3.72615	exonic	LARGE1
5	72325001	72375000	-2.7316	0.36393	3.38573	UTR5	LARGE1	XM_059886204.1:c.103869_103743delins0
5	72350001	72400000	-3.0051	0.341571	3.25803	UTR5	LARGE1	XM_059886204.1:c.103869_103743delins0
5	73200001	73250000	-1.2665	0.323934	3.15182	intergenic	LOC101905163;TRNAR-CCU_7	dist=37248;dist=40781
5	74850001	74900000	-1.4187	0.425192	4.77738	exonic	TXN2
5	74875001	74925000	-1.1051	0.390636	4.2858	exonic	FOXRED2;TXN2
5	87475001	87525000	2.222	0.357756	0.467898	intergenic	TRNAK-UUU_11;ETNK1	dist=215703;dist=29837
6	10175001	10225000	2.4712	0.335589	0.54282	intergenic	LOC132345473;NDST4	dist=25548;dist=296163
6	10200001	10250000	2.4574	0.333634	0.643962	intergenic	LOC132345473;NDST4	dist=50548;dist=271163
6	117300001	117350000	-0.7382	0.349873	2.68148	exonic	FGFRL1;LOC132345558;RNF212
6	19875001	19925000	-1.8024	0.405491	3.38505	exonic	TET2
6	19900001	19950000	-1.4654	0.382707	3.04602	exonic	TET2
6	24450001	24500000	2.7252	0.302387	0.495804	intergenic	LOC104972699;DDIT4L	dist=3351;dist=26441
6	24850001	24900000	2.1627	0.307563	0.303206	exonic	DAPP1
6	32100001	32150000	-2.5216	0.302226	2.81199	intronic	GRID2
6	32125001	32175000	-2.5138	0.318558	2.67259	intronic	GRID2
7	18900001	18950000	-1.2846	0.31995	4.01709	UTR5	PTPRS	XM_059888644.1:c.-45019_-44831delins0
7	47325001	47375000	-1.3121	0.30724	3.45668	exonic	FBXL21;IL9
7	47350001	47400000	-1.1037	0.288854	3.13522	exonic	FBXL21;LECT2
7	48700001	48750000	-1.1552	0.289192	4.80486	exonic	SPOCK1
7	49000001	49050000	-1.465	0.290202	3.10695	intergenic	SPOCK1;KLHL3	dist=51958;dist=15397
7	49025001	49075000	-1.7261	0.339656	3.38594	exonic	KLHL3
7	49750001	49800000	-0.9549	0.303025	3.04022	exonic	KDM3B
7	49775001	49825000	-1.1318	0.332216	3.60795	exonic	KDM3B;REEP2
7	50050001	50100000	-0.4259	0.323197	3.97311	UTR5	CTNNA1	XM_024994299.2:c.-25504_-25000delins0;XM_024994300.2:c.-25504_-25331delins0;NM_001035366.1:c.-25490_-25423delins0
7	50075001	50125000	-0.296	0.314507	3.71306	exonic	CTNNA1
7	50100001	50150000	-0.4933	0.30195	3.43308	exonic	CTNNA1
7	50125001	50175000	-0.7403	0.294831	3.22013	exonic	CTNNA1
7	50150001	50200000	-0.7926	0.317643	4.20583	exonic	LRRTM2
7	50175001	50225000	-0.728	0.3207	5.48468	exonic	CTNNA1;LRRTM2
7	50200001	50250000	-0.7241	0.304733	5.16022	exonic	CTNNA1
7	50225001	50275000	-0.7707	0.31791	5.54403	exonic	CTNNA1;SIL1
7	50250001	50300000	-0.8899	0.33954	5.55637	exonic	CTNNA1;SIL1
7	50275001	50325000	-1.0832	0.347736	5.07078	intronic	SIL1
7	50300001	50350000	-1.284	0.346808	4.81587	exonic	SIL1
7	50325001	50375000	-1.64	0.354086	4.88792	exonic	SIL1
7	50350001	50400000	-1.6803	0.331531	4.05744	exonic	SIL1
7	50375001	50425000	-1.1063	0.291005	3.32141	intronic	SIL1
7	50400001	50450000	-0.8886	0.320546	4.17286	exonic	SIL1
7	50425001	50475000	-1.0227	0.328109	4.31489	exonic	SIL1
7	50450001	50500000	-0.9679	0.330258	4.2263	UTR5	SIL1	XM_059888184.1:c.48877_48774delins0
7	50475001	50525000	-0.709	0.321893	3.92041	UTR5	SIL1	XM_005209442.5:c.70363_70340delins0;XM_005209441.5:c.70315_70230delins0;XM_010807353.4:c.70315_70222delins0;NM_001075808.2:c.70195_70083delins0;XM_005209439.5:c.70165_69938delins0;XM_059888184.1:c.48877_48774delins0
7	50500001	50550000	-0.7048	0.318953	3.65432	UTR5	SIL1	XM_005209442.5:c.70363_70340delins0;XM_005209441.5:c.70315_70230delins0;XM_010807353.4:c.70315_70222delins0;NM_001075808.2:c.70195_70083delins0;XM_005209439.5:c.70165_69938delins0
7	50625001	50675000	-0.5866	0.308097	3.92907	exonic	MZB1;PAIP2;PROB1;SLC23A1;SPATA24
7	50650001	50700000	-0.5304	0.321547	4.43988	exonic	DNAJC18;MZB1;PROB1;SLC23A1;SPATA24
7	50675001	50725000	-0.6006	0.337939	5.02337	exonic	DNAJC18;ECSCR;SPATA24
7	50700001	50750000	-0.831	0.34867	5.41912	exonic	DNAJC18;ECSCR;SMIM33;STING1
7	50725001	50775000	-1.0296	0.346654	5.36838	exonic	ECSCR;SMIM33;STING1
7	50750001	50800000	-0.9601	0.306378	3.71155	exonic	UBE2D2
7	50800001	50850000	-1.5379	0.308094	3.79143	exonic	UBE2D2
7	50825001	50875000	-1.431	0.345145	5.15228	exonic	UBE2D2
7	50850001	50900000	-1.1028	0.348101	4.95423	exonic	CXXC5
7	50875001	50925000	-0.7583	0.339243	4.26972	exonic	CXXC5
7	50900001	50950000	-0.5737	0.3384	4.07531	ncRNA_exonic	LOC112447552
7	50925001	50975000	-0.304	0.341572	4.48744	ncRNA_exonic	LOC112447552
7	50950001	51000000	-0.4045	0.354453	5.52464	exonic	PSD2
7	50975001	51025000	-0.3754	0.329473	4.72195	exonic	PSD2
7	51400001	51450000	-0.0875	0.295321	3.04549	exonic	CYSTM1;PFDN1
7	51425001	51475000	-0.3053	0.301098	3.6215	exonic	CYSTM1;PFDN1
7	52475001	52525000	-2.1444	0.295312	5.04935	exonic	LOC101904103;PCDHGA8
7	52500001	52550000	-2.2881	0.295773	3.91851	exonic	LOC101902907;LOC101904103
7	52625001	52675000	-1.4959	0.310316	4.17013	exonic	DIAPH1;LOC132345761
7	52750001	52800000	-1.4943	0.349121	4.92425	exonic	ARAP3
7	54100001	54150000	-1.1497	0.312043	4.39795	exonic	ARHGAP26
7	54125001	54175000	-1.205	0.319096	4.64931	intronic	ARHGAP26
7	54175001	54225000	-0.9007	0.315842	4.43933	exonic	ARHGAP26
8	60975001	61025000	-1.3734	0.331934	3.02151	exonic	PAX5
8	61000001	61050000	-1.509	0.316344	2.98301	exonic	PAX5
8	70500001	70550000	-2.5675	0.330529	8.1352	UTR5;UTR3	LOXL2;ENTPD4	NM_001099053.1:c.32165_31893delins0;XM_024995788.2:c.*3828_*2241delins0;XM_024995789.2:c.*3828_*2241delins0;XM_024995786.2:c.*3828_*2241delins0
8	70525001	70575000	-2.6423	0.301091	6.97097	exonic	ENTPD4
8	70550001	70600000	-2.3066	0.295526	6.46022	exonic	ENTPD4
8	70575001	70625000	-1.8075	0.31052	4.5708	exonic	ENTPD4
9	1000001	1050000	2.8561	0.336157	0.663532	intergenic	LOC616304;LOC100299705	dist=109755;dist=1395970
9	1025001	1075000	3.2904	0.345114	0.595481	intergenic	LOC616304;LOC100299705	dist=134755;dist=1370970
9	125001	175000	2.245	0.324173	0.612937	intergenic	LOC112448158;OR4P45	dist=76411;dist=2513
9	150001	200000	2.9356	0.363214	0.582212	exonic	OR4P45
9	175001	225000	2.3559	0.29808	0.69573	exonic	OR4P45;OR5D65
9	37350001	37400000	-2.3784	0.290217	2.93147	intergenic	LOC104969531;LOC132346222	dist=221881;dist=67037
9	37375001	37425000	-2.5709	0.310108	3.24126	intergenic	LOC104969531;LOC132346222	dist=246881;dist=42037
9	37400001	37450000	-2.321	0.34363	3.55815	intergenic	LOC104969531;LOC132346222	dist=271881;dist=17037
9	37425001	37475000	-1.7609	0.342813	3.0285	ncRNA_exonic	LOC132346222
9	500001	550000	2.364	0.304207	0.715769	intergenic	PTP4A1;PHF3	dist=41923;dist=13414
9	60700001	60750000	-3.0422	0.311773	3.00139	exonic	RRAGD
9	60725001	60775000	-2.4983	0.317055	2.94767	exonic	RRAGD
10	13525001	13575000	3.5305	0.301304	0.5916	exonic	LOC112441475;SMAD6
10	13550001	13600000	2.7532	0.377371	0.681026	exonic	SMAD6
10	17325001	17375000	-2.1887	0.333308	3.0759	ncRNA_exonic	LOC132346337
10	18200001	18250000	-1.6501	0.319573	2.98292	exonic	THSD4
10	18225001	18275000	-1.775	0.292712	2.71	exonic	THSD4
10	18450001	18500000	-1.6421	0.313017	3.66903	intronic	THSD4
10	36675001	36725000	-2.1187	0.310879	3.11293	exonic	CHP1;EXD1
10	36700001	36750000	-2.1833	0.315125	2.96734	exonic	CHP1;EXD1
10	9850001	9900000	-2.3297	0.359261	2.99099	exonic	ARSB
10	9875001	9925000	-2.4253	0.334107	3.42013	exonic	ARSB
10	9900001	9950000	-2.8759	0.318503	3.60909	exonic	ARSB
10	9925001	9975000	-2.7421	0.330736	3.48284	exonic	ARSB
11	60700001	60750000	-2.2866	0.311686	4.88188	UTR5	B3GNT2	XM_059891219.1:c.-48393_-31080delins0;NM_001102497.2:c.-29846_-29601delins0
11	60725001	60775000	-2.3179	0.315495	4.79504	exonic	B3GNT2
11	60750001	60800000	-2.2302	0.31483	3.76177	exonic	B3GNT2
11	60775001	60825000	-2.1836	0.324377	3.53479	intergenic	B3GNT2;TMEM17	dist=18460;dist=178739
11	60850001	60900000	-2.3216	0.310239	2.89486	intergenic	B3GNT2;TMEM17	dist=93460;dist=103739
11	60875001	60925000	-2.1139	0.306933	3.04844	intergenic	B3GNT2;TMEM17	dist=118460;dist=78739
11	60975001	61025000	-3.1131	0.301735	3.17901	exonic	TMEM17
11	61025001	61075000	-2.947	0.302794	2.89789	intergenic	TMEM17;LOC112448877	dist=13626;dist=52507
11	61525001	61575000	-1.9886	0.302409	4.06392	exonic	EHBP1;OTX1
11	61550001	61600000	-2.3812	0.31809	4.20881	exonic	OTX1
11	61575001	61625000	-2.2956	0.302038	4.0526	intergenic	OTX1;WDPCP	dist=23365;dist=94163
11	61650001	61700000	-1.7697	0.289864	4.88137	intergenic	OTX1;WDPCP	dist=98365;dist=19163
11	65300001	65350000	-2.4008	0.365507	2.96086	intergenic	LOC132346596;LOC100139826	dist=6008;dist=178831
11	65350001	65400000	-2.2739	0.324485	3.23072	intergenic	LOC132346596;LOC100139826	dist=56008;dist=128831
11	65375001	65425000	-2.4282	0.341447	3.53877	intergenic	LOC132346596;LOC100139826	dist=81008;dist=103831
11	67700001	67750000	-1.7362	0.298829	3.99255	exonic	GFPT1
11	67725001	67775000	-1.7201	0.306724	3.95923	exonic	GFPT1
11	67750001	67800000	-1.5922	0.310588	3.88037	exonic	GFPT1;NFU1
11	68025001	68075000	-1.7443	0.345098	4.55191	intergenic	AAK1;ANXA4	dist=33656;dist=49890
11	68050001	68100000	-2.303	0.365544	4.95199	intergenic	AAK1;ANXA4	dist=58656;dist=24890
11	68075001	68125000	-2.968	0.324073	4.71333	exonic	ANXA4
11	68125001	68175000	-2.6584	0.312889	5.76562	exonic	ANXA4
11	68150001	68200000	-2.3428	0.334208	7.00674	exonic	ANXA4;GMCL1
11	68175001	68225000	-2.1999	0.338031	6.26958	exonic	GMCL1
11	68200001	68250000	-2.047	0.333984	5.19038	exonic	GMCL1;SNRNP27
11	68225001	68275000	-1.9533	0.296736	5.4169	exonic	GMCL1;MXD1;SNRNP27
11	68250001	68300000	-2.1098	0.376509	5.49285	exonic	MXD1
11	68275001	68325000	-2.3473	0.328823	4.52262	exonic	ASPRV1;MXD1
11	68300001	68350000	-2.4016	0.302604	4.89226	exonic	ASPRV1
11	68325001	68375000	-2.2521	0.339556	6.21204	ncRNA_exonic	LOC101905499;LOC132346598
11	68350001	68400000	-2.0508	0.335937	6.28848	ncRNA_exonic	LOC101905499
11	68375001	68425000	-2.0059	0.343788	5.34416	exonic	PCBP1
11	68400001	68450000	-2.0873	0.316394	4.11426	exonic	PCBP1
11	77200001	77250000	-1.766	0.2892	2.67488	intergenic	LOC132346611;LOC112448818	dist=942919;dist=8738
12	20000001	20050000	-0.4824	0.315283	2.84871	intergenic	LOC132346703;LOC112449044	dist=407051;dist=36162
13	22725001	22775000	-1.6207	0.320263	6.05936	exonic	MLLT10;SKIDA1
13	22750001	22800000	-1.7314	0.318886	6.14796	exonic	MLLT10
13	22775001	22825000	-1.6098	0.301474	4.52728	exonic	MLLT10
13	22800001	22850000	-1.896	0.302919	4.31273	exonic	MLLT10
13	22825001	22875000	-2.2089	0.305519	4.92558	exonic	MLLT10
13	22850001	22900000	-2.1072	0.30512	4.9217	exonic	MLLT10
13	22875001	22925000	-1.9879	0.302013	4.68156	exonic	MLLT10
13	22900001	22950000	-1.7956	0.291481	4.22309	exonic	MLLT10
13	23175001	23225000	-2.7113	0.311554	3.7183	intergenic	DNAJC1;TRNAS-GGA_74	dist=26236;dist=84522
13	23200001	23250000	-2.5685	0.349347	3.23206	intergenic	DNAJC1;TRNAS-GGA_74	dist=51236;dist=59522
13	23225001	23275000	-3.0138	0.394421	3.69431	intergenic	DNAJC1;TRNAS-GGA_74	dist=76236;dist=34522
13	23250001	23300000	-3.4844	0.426565	4.74746	intergenic	DNAJC1;TRNAS-GGA_74	dist=101236;dist=9522
13	23275001	23325000	-3.3727	0.460838	3.96074	ncRNA_exonic	TRNAS-GGA_74
13	23300001	23350000	-3.1251	0.472523	3.39853	ncRNA_exonic	TRNAN-GUU_25;TRNAS-GGA_74
13	23325001	23375000	-2.9176	0.432179	3.45847	ncRNA_exonic	TRNAN-GUU_25
13	23350001	23400000	-3.0702	0.398803	3.20476	intergenic	TRNAN-GUU_25;COMMD3	dist=5792;dist=25884
13	23375001	23425000	-3.3504	0.399274	3.19109	upstream	COMMD3	dist=884
13	23400001	23450000	-3.8603	0.398724	3.43037	exonic	BMI1;COMMD3
13	23425001	23475000	-3.3404	0.380032	3.10999	exonic	BMI1;COMMD3;SPAG6
13	23450001	23500000	-3.2229	0.353909	2.82035	exonic	SPAG6
13	23475001	23525000	-2.9874	0.338164	2.65477	exonic	SPAG6
13	23575001	23625000	-2.3533	0.30545	2.83642	exonic	PIP4K2A
13	23600001	23650000	-2.3473	0.3375	3.2189	exonic	PIP4K2A
13	23625001	23675000	-2.3795	0.319723	3.12479	exonic	PIP4K2A
13	23650001	23700000	-2.1245	0.291383	2.86138	exonic	PIP4K2A
13	23675001	23725000	-1.3726	0.299976	3.40996	exonic	PIP4K2A
13	23700001	23750000	-1.0826	0.32602	3.84148	intronic	PIP4K2A
13	23725001	23775000	-1.2074	0.353086	3.67231	intronic	PIP4K2A
13	23750001	23800000	-1.2696	0.313158	3.21705	intronic	PIP4K2A
13	23850001	23900000	-2.6432	0.437727	4.86338	ncRNA_exonic	LOC112449429
13	23875001	23925000	-3.0472	0.44824	4.67744	ncRNA_exonic	LOC112449429
13	23900001	23950000	-2.5671	0.406427	3.65994	intergenic	LOC112449429;ARMC3	dist=9528;dist=14716
13	23925001	23975000	-2.2274	0.299908	3.09967	exonic	ARMC3
13	24225001	24275000	-2.6937	0.311762	2.95538	exonic	C13H10orf67
13	24400001	24450000	-1.8074	0.327178	3.00758	ncRNA_exonic	LOC132346885
13	33325001	33375000	-2.0146	0.298795	5.56534	exonic	KIF5B
13	33625001	33675000	-1.4703	0.293662	4.08861	ncRNA_exonic	LOC112449276
13	51775001	51825000	2.355	0.308164	0.893619	exonic	DNAAF9
14	61425001	61475000	-2.2912	0.350775	3.14063	exonic	ATP6V1C1
14	61450001	61500000	-2.3169	0.356014	3.12754	UTR5	ATP6V1C1	NM_176676.1:c.15232_15097delins0
14	61475001	61525000	-2.2088	0.366599	3.3379	intergenic	ATP6V1C1;AZIN1	dist=24296;dist=60971
14	61500001	61550000	-2.3104	0.327252	3.21795	intergenic	ATP6V1C1;AZIN1	dist=49296;dist=35971
14	61525001	61575000	-2.4952	0.324953	3.13395	intergenic	ATP6V1C1;AZIN1	dist=74296;dist=10971
14	61550001	61600000	-2.5719	0.341981	3.16872	UTR5	AZIN1	NM_001082611.2:c.-18835_-18321delins0;XM_025001622.2:c.-18833_-18175delins0;XM_015474490.3:c.-18833_-18321delins0
14	61575001	61625000	-2.5124	0.331967	3.21459	exonic	AZIN1
14	61600001	61650000	-2.6803	0.301502	2.99537	exonic	AZIN1
14	72400001	72450000	-3.3287	0.3439	2.74896	exonic	RUNX1T1
15	59600001	59650000	2.4546	0.339286	0.803181	ncRNA_exonic	LOC132342285
15	62325001	62375000	-1.3466	0.372293	2.73502	exonic	ELP4
16	23375001	23425000	2.6944	0.295686	0.539625	UTR3	SLC30A10	XM_059875318.1:c.*5309_*1971delins0;XM_059875317.1:c.*5309_*1971delins0
16	23400001	23450000	2.4466	0.300467	0.632172	exonic	SLC30A10
16	23425001	23475000	2.1414	0.30476	0.64598	exonic	EPRS1;SLC30A10
16	2875001	2925000	-2.2593	0.327462	5.56931	exonic	RBBP5
16	2900001	2950000	-2.3071	0.299907	4.32195	exonic	DSTYK;RBBP5
16	2925001	2975000	-2.2173	0.304599	4.47746	exonic	DSTYK
16	34225001	34275000	-1.7769	0.38732	5.82523	intergenic	CEP170;PLD5	dist=209141;dist=154413
16	39575001	39625000	-1.0751	0.327846	3.19973	exonic	DNM3
16	39600001	39650000	-1.3277	0.381706	5.18927	exonic	DNM3
16	39625001	39675000	-1.4583	0.393121	4.76671	ncRNA_exonic	LOC132342463;MIR199A-1
16	39650001	39700000	-1.692	0.411652	4.1464	intronic	DNM3
16	40575001	40625000	-0.8538	0.290845	3.35153	ncRNA_exonic	LOC132342129
16	40600001	40650000	-0.9375	0.313157	3.31068	ncRNA_exonic	LOC132342129
16	40725001	40775000	-0.7352	0.342056	4.06899	exonic	LOC614226
16	40750001	40800000	-0.7693	0.367055	5.54701	intergenic	LOC614226;LOC112441832	dist=18678;dist=3356
16	40775001	40825000	-0.9352	0.392332	5.51821	exonic	TNFSF4
16	40800001	40850000	-1.4204	0.424672	9.20533	exonic	TNFSF4
16	40825001	40875000	-1.5051	0.383208	5.32537	exonic	TNFSF4
16	40850001	40900000	-0.7057	0.357415	3.75332	intergenic	TNFSF4;AADACL4	dist=11824;dist=156725
16	40875001	40925000	-0.623	0.352556	3.65243	intergenic	TNFSF4;AADACL4	dist=36824;dist=131725
16	40925001	40975000	-0.6077	0.361543	4.50762	intergenic	TNFSF4;AADACL4	dist=86824;dist=81725
16	40950001	41000000	-0.8226	0.337451	3.68094	intergenic	TNFSF4;AADACL4	dist=111824;dist=56725
16	41100001	41150000	-1.2396	0.292887	3.8426	exonic	DHRS3
16	41150001	41200000	-1.2683	0.321086	3.21733	exonic	DHRS3
16	41175001	41225000	-1.6285	0.34187	3.8336	exonic	VPS13D
16	41200001	41250000	-1.8051	0.322269	3.19898	exonic	VPS13D
16	41225001	41275000	-1.615	0.316107	3.01655	exonic	VPS13D
16	41250001	41300000	-1.717	0.386488	5.13468	exonic	VPS13D
16	41275001	41325000	-1.8664	0.388174	5.10334	exonic	VPS13D
16	41300001	41350000	-2.1411	0.383397	5.16066	exonic	VPS13D
16	41325001	41375000	-1.9225	0.411465	4.08755	exonic	VPS13D
16	41350001	41400000	-1.5504	0.400075	3.37859	exonic	VPS13D
16	41375001	41425000	-1.5955	0.375648	3.20241	exonic	VPS13D
16	49350001	49400000	-1.5913	0.359934	3.38466	exonic	TP73
16	49375001	49425000	-1.7638	0.368447	3.77259	exonic	TP73;TPRG1L;WRAP73
16	49400001	49450000	-1.7723	0.403716	4.48886	exonic	MEGF6;TPRG1L;WRAP73
16	49425001	49475000	-1.8075	0.395661	4.39181	exonic	MEGF6
16	49450001	49500000	-1.7185	0.350996	3.05215	exonic	MEGF6
16	50500001	50550000	-1.6711	0.29952	12.0804	exonic	LOC107133240;MORN1;SKI
16	50525001	50575000	-1.7144	0.315603	19.1018	exonic	SKI
16	50550001	50600000	-1.8088	0.330214	35.8775	exonic	FAAP20;SKI
16	50575001	50625000	-1.8472	0.328162	29.2662	exonic	FAAP20;PRKCZ
16	50600001	50650000	-1.8054	0.326032	28.7304	exonic	PRKCZ
16	50625001	50675000	-1.6198	0.2904	12.2461	exonic	PRKCZ
16	50775001	50825000	-1.3195	0.296111	9.93618	exonic	CFAP74
16	50800001	50850000	-1.2301	0.310004	12.5505	exonic	CALML6;CFAP74;TMEM52
16	50825001	50875000	-1.3836	0.296695	10.5194	exonic	CALML6;CFAP74;TMEM52
17	22475001	22525000	-2.4979	0.361797	2.8518	intergenic	LOC112442137;LOC132342587	dist=72801;dist=1088498
17	22500001	22550000	-3.2913	0.375913	2.72496	intergenic	LOC112442137;LOC132342587	dist=97801;dist=1063498
17	22525001	22575000	-3.3868	0.369784	2.75739	intergenic	LOC112442137;LOC132342587	dist=122801;dist=1038498
17	22550001	22600000	-2.7322	0.356844	2.65535	intergenic	LOC112442137;LOC132342587	dist=147801;dist=1013498
17	22600001	22650000	-2.9125	0.303897	2.72666	intergenic	LOC112442137;LOC132342587	dist=197801;dist=963498
17	23000001	23050000	-2.8053	0.297124	3.26326	intergenic	LOC112442137;LOC132342587	dist=597801;dist=563498
17	23050001	23100000	-3.0899	0.288936	3.11394	intergenic	LOC112442137;LOC132342587	dist=647801;dist=513498
17	24900001	24950000	3.9068	0.292947	0.629453	intergenic	TRNAC-GCA_167;LOC112442019	dist=74499;dist=68200
17	2875001	2925000	-2.4139	0.324072	2.82109	exonic	FGB;PLRG1
17	63300001	63350000	-1.0088	0.361665	4.32144	exonic	ANKRD13A;GIT2
18	2550001	2600000	-1.7155	0.29859	2.75819	exonic	BCAR1;CTRB2;LOC100848132;LOC618826
18	2575001	2625000	-1.6361	0.341049	3.58455	exonic	BCAR1;CFDP1
19	20950001	21000000	-0.8576	0.321128	2.85106	exonic	SSH2
19	26275001	26325000	-1.0204	0.294189	3.45597	exonic	SCIMP
19	26325001	26375000	-1.4324	0.302288	3.52877	exonic	ZFP3;ZNF232
19	26350001	26400000	-1.9406	0.298277	4.15492	exonic	KIF1C
19	27425001	27475000	-0.9743	0.292717	4.30189	exonic	DNAH2
19	28150001	28200000	-1.6336	0.295532	5.67917	exonic	MYH10
19	28175001	28225000	-1.6682	0.296909	7.49314	exonic	MYH10
19	28200001	28250000	-1.8766	0.306436	5.2934	ncRNA_exonic	LOC112442760
19	28225001	28275000	-2.2583	0.300773	3.57269	exonic	CCDC42
19	28250001	28300000	-2.3518	0.294021	3.48902	exonic	CCDC42;MFSD6L;PIK3R6
19	28275001	28325000	-2.2313	0.31084	4.54836	exonic	MFSD6L;PIK3R6
19	28325001	28375000	-1.419	0.290313	3.76104	exonic	PIK3R5;PIK3R6
19	34475001	34525000	-2.1323	0.384018	2.70587	exonic	ATPAF2;DRG2;GID4;MYO15A
19	34500001	34550000	-1.6386	0.43058	2.73777	exonic	ATPAF2;DRC3;DRG2;GID4
20	32050001	32100000	-2.0992	0.293254	2.73256	intergenic	GHR;NONE	dist=6629;dist=NONE
20	32300001	32350000	-2.3322	0.344218	3.73512	intergenic	GHR;NONE	dist=256629;dist=NONE
20	32325001	32375000	-2.2733	0.415523	4.15325	intergenic	GHR;NONE	dist=281629;dist=NONE
20	32350001	32400000	-2.5973	0.412216	3.77446	intergenic	GHR;FBXO4	dist=306629;dist=189635
20	32375001	32425000	-2.8077	0.385664	3.89426	intergenic	GHR;FBXO4	dist=331629;dist=164635
20	32400001	32450000	-2.8763	0.339517	3.4976	intergenic	NONE;FBXO4	dist=NONE;dist=139635
20	32425001	32475000	-2.8946	0.333303	3.58414	intergenic	NONE;FBXO4	dist=NONE;dist=114635
20	32450001	32500000	-2.6872	0.357875	3.1411	intergenic	NONE;FBXO4	dist=NONE;dist=89635
20	32475001	32525000	-2.1733	0.359726	2.95943	intergenic	NONE;FBXO4	dist=NONE;dist=64635
20	32500001	32550000	-1.784	0.35633	3.28579	intergenic	NONE;FBXO4	dist=NONE;dist=39635
20	32525001	32575000	-2.2016	0.354172	3.05519	intergenic	NONE;FBXO4	dist=NONE;dist=14635
20	32550001	32600000	-2.7643	0.347829	2.78237	exonic	FBXO4
20	32575001	32625000	-2.799	0.318753	3.47872	exonic	FBXO4;RIMOC1
20	32625001	32675000	-2.4655	0.357868	3.56923	exonic	OXCT1;RIMOC1
20	32650001	32700000	-2.2242	0.391328	3.6331	exonic	OXCT1
20	34100001	34150000	-3.5717	0.309967	2.8405	ncRNA_intronic	LOC104975271
20	34125001	34175000	-2.9723	0.314157	2.70684	ncRNA_exonic	LOC104975271
20	58825001	58875000	-2.8659	0.326924	2.83685	exonic	TRIO
20	58850001	58900000	-2.7423	0.361081	2.66414	exonic	TRIO
20	67025001	67075000	-3.4273	0.376782	3.59609	intergenic	LOC112442966;ICE1	dist=127265;dist=577634
20	67050001	67100000	-3.9441	0.362841	3.64175	intergenic	LOC112442966;ICE1	dist=152265;dist=552634
20	67075001	67125000	-3.9535	0.302556	3.4888	intergenic	LOC112442966;ICE1	dist=177265;dist=527634
20	67100001	67150000	-3.7339	0.333334	3.27368	intergenic	LOC112442966;ICE1	dist=202265;dist=502634
21	26750001	26800000	-2.3753	0.324792	2.72577	exonic	CEMIP
21	60650001	60700000	-1.9632	0.318546	2.75482	intergenic	TCL1A;TUNAR	dist=97070;dist=30071
21	69700001	69750000	-1.5647	0.297301	2.96375	exonic	CRIP2;MTA1;TEX22
22	58475001	58525000	4.1864	0.298337	0.367392	exonic	NUP210
25	1575001	1625000	-3.3378	0.364972	3.76721	exonic	NHERF2;NTHL1;TSC2
25	1600001	1650000	-3.1559	0.363097	4.15148	exonic	PKD1;TSC2
25	1625001	1675000	-2.9483	0.32652	4.0675	exonic	PKD1;TSC2
26	21225001	21275000	-0.4644	0.3641	2.86787	exonic	PKD2L1;SCD
26	21825001	21875000	-1.0211	0.36143	2.73607	exonic	LOC132343948;LZTS2;PDZD7;SFXN3;TWNK
26	22175001	22225000	-0.9067	0.346496	3.07052	exonic	BTRC
26	22200001	22250000	-1.3062	0.358021	3.58167	exonic	BTRC
26	22225001	22275000	-1.5894	0.332585	2.64799	exonic	BTRC
26	22525001	22575000	-1.5063	0.316442	3.61919	exonic	ARMH3;KCNIP2;OGA
26	22550001	22600000	-1.5378	0.328468	2.87234	exonic	ARMH3;KCNIP2
26	30850001	30900000	-1.4357	0.373995	2.78428	exonic	MXI1;SMNDC1
27	21200001	21250000	2.8498	0.320201	0.279454	intergenic	MSR1;TUSC3	dist=209679;dist=102584
27	21225001	21275000	2.6682	0.289293	0.348512	intergenic	MSR1;TUSC3	dist=234679;dist=77584
27	21350001	21400000	3.0518	0.296438	0.335845	exonic	TUSC3
27	21950001	22000000	2.7919	0.314482	0.349944	intergenic	TRNAC-ACA_216;MIR383	dist=114594;dist=249018
27	21975001	22025000	2.8077	0.327017	0.341387	intergenic	TRNAC-ACA_216;MIR383	dist=139594;dist=224018
28	25075001	25125000	-2.4635	0.356208	2.65819	exonic	CCAR1;STOX1
28	25250001	25300000	-1.5637	0.392532	2.76701	exonic	KIFBP
28	34475001	34525000	-2.8608	0.395609	3.03234	downstream	LOC132342141	dist=187
28	34500001	34550000	-1.9519	0.332364	3.15338	ncRNA_exonic	LOC132342141
28	34750001	34800000	-0.9055	0.402039	3.45545	ncRNA_exonic	LOC132344145
28	34775001	34825000	-0.9003	0.381978	3.11806	UTR5	ZMIZ1	XM_024986921.2:c.-38410_-38330delins0;XM_024986917.2:c.-38410_-38330delins0;XM_024986919.2:c.-38410_-38330delins0;XM_059882683.1:c.-38410_-38330delins0
28	44200001	44250000	-1.9278	0.422738	3.25035	exonic	ZFAND4
28	44225001	44275000	-1.6947	0.465049	3.48079	UTR5	MARCHF8	XM_059882585.1:c.-53714_-53033delins0;XM_059882583.1:c.-53714_-53136delins0;XM_059882584.1:c.-53714_-53217delins0;XM_010820721.4:c.-53714_-53501delins0;XM_005226599.5:c.-53714_-53582delins0;NM_001076232.1:c.-53669_-53582delins0;XM_010820725.4:c.-53152_-53064delins0;XM_010820723.4:c.-33228_-28923delins0;XM_024986753.2:c.-9633_-9451delins0
28	44250001	44300000	-1.9228	0.474018	3.75918	exonic	MARCHF8
28	44275001	44325000	-2.3105	0.418205	4.63636	exonic	MARCHF8
28	44300001	44350000	-1.9051	0.413516	4.69208	exonic	ALOX5;MARCHF8
28	44325001	44375000	-1.6627	0.41843	3.59621	exonic	ALOX5;MARCHF8
28	44350001	44400000	-1.9788	0.436704	3.50113	exonic	ALOX5
28	44375001	44425000	-2.0081	0.45975	3.84466	exonic	ALOX5
29	100001	150000	2.4817	0.325534	0.375132	ncRNA_exonic	LOC132344233;LOC132344234
29	125001	175000	2.6403	0.327797	0.331979	ncRNA_exonic	LOC132344233
29	1	50000	2.6056	0.330762	0.306587	intergenic	NONE;LOC132344234	dist=NONE;dist=56775
29	200001	250000	2.6438	0.31945	0.33657	ncRNA_exonic	LOC101905316;LOC132344235
29	25001	75000	2.2883	0.324711	0.337761	intergenic	NONE;LOC132344234	dist=NONE;dist=31775
29	28150001	28200000	-1.192	0.347121	3.57356	exonic	SIAE;SPA17
29	43075001	43125000	-2.2992	0.393069	5.68517	exonic	ATG2A;CDC42BPG;EHD1
29	43275001	43325000	-0.8607	0.395421	5.87753	exonic	CDCA5;TM7SF2;TMEM262;VPS51;ZFPL1;ZNHIT2
29	45050001	45100000	-1.4199	0.37259	3.0658	exonic	KDM2A
29	45075001	45125000	-1.4984	0.348834	3.11269	exonic	KDM2A
29	45100001	45150000	-1.406	0.372052	3.73945	exonic	KDM2A
29	45125001	45175000	-1.5072	0.40526	4.51648	exonic	KDM2A
29	45150001	45200000	-1.5399	0.390572	3.96493	exonic	GRK2;KDM2A
29	48825001	48875000	-1.9358	0.384297	4.71377	exonic	KCNQ1
29	48850001	48900000	-1.8345	0.408567	4.4103	intronic	KCNQ1
29	48875001	48925000	-1.0099	0.396919	2.83842	intronic	KCNQ1
29	49525001	49575000	-0.7848	0.333986	2.86277	exonic	MRPL23
29	49550001	49600000	-1.5842	0.40092	3.84144	exonic	PRR33;TNNT3
29	49575001	49625000	-1.8391	0.345021	2.80545	exonic	LSP1;PRR33;TNNT3
29	600001	650000	2.349	0.345828	0.569626	exonic	PANX1
29	625001	675000	2.6058	0.369954	0.553188	exonic	PANX1
